# Supplementary material for: Stream metabolism controls diel patterns and evasion of CO2 in Arctic streams
Source: Glob Chang Biol. 2019 Nov 29;26(3):1400–13. doi: 10.1111/gcb.14895 (PMC7078971; doi:10.1111/gcb.14895)
Supplement: Supplementary file 2 [file GCB-26-1400-s002.csv]

Site	Year	Date	sitedate	julian	discharge.l.s	depth.m	temp.c	PAR.mean	K600.d	pCO2ppm	FCO2.gC.d	range.pco2.ppm	dielflux	NEP	GPP.2.5	GPP.50	GPP.97.5	ER.2.5	ER.50	ER.97.5	fNEP
M1	2016	2016-08-04	M1 2016-08-04	217	5527.811912	0.52591368	10.13359248	380.5569198	10.96227237	1085.873638	1.953131101	102.2999268	0.11730717259916974	-8.400491935	0.27357471	0.374016127	0.478432361	-8.916333305	-8.774508061	-8.654357443	1.612889413
M1	2016	2016-08-05	M1 2016-08-05	218	5344.674087	0.508505141	10.0275494	316.884975	10.0570115	1102.174453	1.856290752	150.5328582	0.13625443421204722	-8.251903067	0.114736445	0.219277255	0.325223523	-8.591385417	-8.471180322	-8.313439167	1.667014527
M1	2016	2016-08-06	M1 2016-08-06	219	5460.965221	0.519559432	9.732077631	203.0532786	10.56330871	1065.154976	1.846025359	113.6535634	0.31343808625230724	-8.378144576	0.615043885	0.638602573	0.68309618	-9.056547677	-9.01674715	-8.972348151	1.701929066
M1	2016	2016-08-07	M1 2016-08-07	220	5475.829394	0.520972376	9.044052435	193.528254	10.99106967	1030.321798	1.763914235	127.7169786	0.3227087092517639	-8.616979446	0.656844582	0.732068312	0.788586696	-9.449217555	-9.349047758	-9.260182586	1.831929936
M1	2016	2016-08-08	M1 2016-08-08	221	5391.803195	0.512985095	9.505633113	120.0708849	10.37842253	1044.819901	1.741890661	134.7291837	0.1295803011304122	-8.490898156	0.468411002	0.528085562	0.577731954	-9.088390178	-9.018983718	-8.929181877	1.827948723
M1	2016	2016-08-10	M1 2016-08-10	223	5823.230755	0.553995319	7.548395238	355.1503837	10.55787354	913.7277924	1.661056359	108.7164609	0.1455409603099949	-9.974195475	0.341627087	0.453416262	0.564296727	-10.55643275	-10.42761174	-10.28477159	2.251773869
M1	2016	2016-08-11	M1 2016-08-11	224	5543.904524	0.527443396	7.319619893	114.6952077	12.43046925	955.9331431	1.615329726	108.8600613	0.12455278553773039	-9.656782948	0.53718284	0.572460475	0.627610878	-10.30363355	-10.22924342	-10.18821815	2.24182936
M1	2016	2016-08-12	M1 2016-08-12	225	6055.188746	0.576044558	6.996091452	68.10121753	10.2101723	895.3328798	1.758922956	12.95699275	0.31736001966886956	-11.79495714	0.621228012	0.681736676	0.728529993	-12.53773374	-12.47669382	-12.38757261	2.514668941
M1	2016	2016-08-13	M1 2016-08-13	226	5979.026338	0.568804785	7.812818667	284.8119311	11.65339551	898.7817861	1.714852511	116.3633926	0.6495680289338739	-9.710021976	0.828927077	0.961374699	1.075363601	-10.84404342	-10.67139668	-10.48469341	2.123365256
M1	2016	2016-08-14	M1 2016-08-14	227	5446.578566	0.518191879	7.891626839	316.5767336	11.80732624	961.0932365	1.568137336	149.4463713	0.7497650223808459	-8.175249895	0.985656114	1.094416261	1.20323427	-9.409465496	-9.269666155	-9.12705793	1.955006517
M1	2016	2016-08-15	M1 2016-08-15	228	5060.380467	0.481481033	7.806721571	382.9781809	8.705848452	1024.59334	1.481371174	175.8820043	0.6043323010679064	-7.321916389	0.970623742	1.047757885	1.108054189	-8.46207957	-8.369674274	-8.258650427	1.853498093
M1	2016	2016-08-16	M1 2016-08-16	229	4786.20712	0.455418928	7.980425143	375.8530403	8.2108314	1079.988288	1.421520871	193.1292724	0.514837603721705	-6.528579985	0.831073814	0.921800283	1.030445952	-7.587224976	-7.450380268	-7.306953726	1.722252234
M1	2016	2016-08-17	M1 2016-08-17	230	4583.467179	0.43614707	8.441335048	397.7866168	9.112827256	1124.153747	1.369818424	272.4268771	0.13208623828643035	-6.082352063	0.370501092	0.483748072	0.577005913	-6.6824998860000004	-6.566100135	-6.408098448	1.665098077
M1	2016	2016-08-19	M1 2016-08-19	232	4307.939496	0.409956226	9.76162919	190.509872	8.784820352	1190.48895	1.291507803	208.0474862	0.08635828770498241	-5.453222847	0.218472311	0.25400042	0.257912226	-5.720095644	-5.707223268	-5.685482697	1.583388473
M1	2016	2016-08-20	M1 2016-08-20	233	4491.998836	0.427452361	10.12302674	142.4870869	7.618192067	1145.543596	1.332072944	323.566088	0.14176872225852985	-5.620872916	0.196901676	0.228601846	0.268286304	-5.896266308	-5.849474762	-5.788625975	1.582366306
M1	2016	2016-08-21	M1 2016-08-21	234	4592.797795	0.437034011	9.780426244	222.9887469	9.645816626	1158.904687	1.403455441	426.5892351	0.19510740736317256	-5.80094465	0.245170793	0.287196565	0.338172606	-6.139202124	-6.088141215	-6.029307303	1.549998796
M1	2016	2016-08-23	M1 2016-08-23	236	4290.091015	0.408259602	8.714206702	184.3898435	6.94586128	1157.995115	1.232705771	251.4062557	0.18624672441906814	-5.249965958	0.550552504	0.613607547	0.634060688	-5.904541318	-5.863573505	-5.807682307	1.597086086
M1	2016	2016-08-24	M1 2016-08-24	237	4108.309761	0.390980015	7.846347851	346.2685534	7.065750954	1191.716293	1.170753285	245.6848121	0.08513631994215445	-5.440585674	0.346508921	0.360642103	0.386881783	-5.830108659	-5.801227778	-5.766708416	1.74265548
M1	2016	2016-08-25	M1 2016-08-25	238	4010.627711	0.381694649	7.941401988	145.4642985	7.97070082	1223.357969	1.151254788	252.7821438	0.2148342388717915	-4.929024831	0.633683409	0.662365979	0.682375703	-5.615135358	-5.59139081	-5.558125517	1.60553887
M1	2016	2016-08-26	M1 2016-08-26	239	3892.182901	0.370435637	7.946036339	243.8714283	7.476121207	1237.344548	1.091836808	238.7592002	0.13037792861491007	-4.72979843	0.478495013	0.530677962	0.580008948	-5.310965212	-5.260476392	-5.176818624	1.624486735
M1	2016	2016-08-27	M1 2016-08-27	240	4162.750644	0.396155004	6.879808548	79.54468069	8.209947543	1151.052953	1.126918705	329.7206476	0.18897388192865305	-5.728726875	0.519612725	0.575637491	0.639031276	-6.364650426	-6.304364366	-6.224125666	1.906324359
M1	2016	2016-08-28	M1 2016-08-28	241	4110.254104	0.391164839	6.035559077	184.4620176	6.215520369	1109.367728	1.061893513	250.550819	0.31632583799650077	-5.461425874	0.955415056	1.001525919	1.09391345	-6.552354922	-6.462951792	-6.378107307	1.928662975
M1	2016	2016-08-29	M1 2016-08-29	242	3913.010474	0.372415444	6.346286042	151.681943	7.846679312	1175.489077	1.033717999	247.5516637	0.26948991745214335	-5.009185613	0.856630158	0.903259806	0.951213388	-5.968368944	-5.912445419	-5.848560485	1.817173162
M1	2016	2016-08-30	M1 2016-08-30	243	3862.848636	0.367647209	6.70897428	139.7913605	6.863555838	1213.681979	1.050431815	270.9972115	0.26644110482894734	-4.697773689	0.789186525	0.860049336	0.899034672	-5.640160761	-5.557823025	-5.468180709	1.677086612
M1	2016	2016-09-05	M1 2016-09-05	249	3871.077457	0.368429416	5.634358083	192.480438	8.416536135	1138.511639	0.967570309	390.3790713	0.29060436549636764	-4.952019983	0.910267125	0.960482073	1.026245901	-5.999146577	-5.912502056	-5.817721836	1.919248117
M1	2016	2016-09-06	M1 2016-09-06	250	3805.064375	0.362154408	5.080554869	132.8229121	5.940514702	1200.022319	1.009535386	356.129658	0.19413983281744196	-5.483003018	0.538881263	0.597633648	0.66840369	-6.185189952	-6.080636665	-5.981648991	2.036705361
M1	2016	2016-09-08	M1 2016-09-08	252	4620.584779	0.439675359	6.802021012	133.215507	10.48043517	984.0645284	1.1328193	515.4129934	0.4427120143430354	-6.748713579	0.659093977	0.714913799	0.756997997	-7.522095178	-7.463627378	-7.391227544	2.234043499
M1	2016	2016-09-09	M1 2016-09-09	253	4314.329757	0.410563665	6.773147554	135.7707895	8.427160896	1084.517363	1.138744312	430.984038	0.16089963028229387	-6.284462992	0.201790379	0.217145023	0.25117479	-6.558309357	-6.501608015	-6.470929891	2.069537119
M1	2016	2016-09-10	M1 2016-09-10	254	4196.078636	0.399323064	7.726038024	147.7750651	9.507418066	1184.403125	1.214559652	542.7032426	0.18013443113762145	-5.654775149	0.272218217	0.299518895	0.33602588	-6.012786539	-5.954294044	-5.909711248	1.745933744
M1	2016	2016-09-11	M1 2016-09-11	255	4171.731874	0.397008733	7.855223821	60.2352343	6.519622072	1228.931237	1.270956974	448.8243597	0.14944112302865523	-5.651956019	0.261625838	0.297325033	0.318649365	-5.968912683	-5.949281052	-5.880503927	1.667628055
M1	2016	2016-09-12	M1 2016-09-12	256	4453.575323	0.423799936	6.926073083	100.2174875	7.362770151	1050.692363	1.162353051	355.4485454	0.15171098794219573	-6.443303284	0.271536986	0.305589084	0.331421381	-6.800854792	-6.748892368	-6.719348232	2.078747701
M1	2016	2016-09-13	M1 2016-09-13	257	4118.549972	0.391953419	6.858902827	123.0194927	7.392528548	1160.552986	1.138465937	415.4828916	0.13411634701804967	-5.810442454	0.33405772	0.354072367	0.378794714	-6.184925292	-6.16451482	-6.129460036	1.913905238
M1	2016	2016-09-14	M1 2016-09-14	258	4018.112318	0.382406114	7.207380869	51.78616779	6.272043265	1256.014636	1.206902426	306.3527613	0.09511490923393612	-5.669215348	0.227555132	0.246666907	0.278250312	-5.943595568	-5.915882255	-5.890397509	1.761497624
M1	2016	2016-09-15	M1 2016-09-15	259	3941.508149	0.375124349	6.42854553	164.939989	6.478503801	1187.111694	1.06591157	369.1865917	0.16683456561431523	-5.272687091	0.523650505	0.568543086	0.608370213	-5.928176222	-5.841230177	-5.773815218	1.854992211
M1	2016	2016-09-16	M1 2016-09-16	260	3831.982736	0.364713188	5.037449077	207.6137982	8.274243978	1219.507999	1.047409652	272.2116201	0.07475438570295224	-5.854430348	0.203861848	0.238381633	0.247254363	-6.135654166	-6.092811981	-6.053521025	2.096038906
M1	2016	2016-09-17	M1 2016-09-17	261	3741.977493	0.356157556	5.260773506	189.3940996	5.656322686	1242.733939	1.018311256	337.0015365	0.08208377343745978	-5.534011057	0.272231582	0.288574872	0.314353813	-5.853884539	-5.822585929	-5.79279291	2.037936961
M1	2016	2016-09-18	M1 2016-09-18	262	3648.415069	0.34726379	6.804270429	112.4726942	7.994370177	1311.265352	1.028743862	520.9179333	0.15645203991063067	-4.747529157	0.382734442	0.433219206	0.462318138	-5.228856238	-5.180748363	-5.142443169	1.730579885
M1	2016	2016-09-19	M1 2016-09-19	263	3590.627828	0.341770706	7.498941167	67.1114988	6.006243985	1381.275812	1.062770762	569.1867763	0.15834417900591777	-4.286512136	0.435144461	0.464321139	0.519006043	-4.819640429	-4.750833275	-4.713833886	1.512501198
M1	2016	2016-09-21	M1 2016-09-21	265	3469.870663	0.330291888	6.881168238	146.3687672	5.74709968	1346.49745	0.949629354	657.4208126	0.1948294068265244	-4.046382331	0.499856536	0.54635484	0.56864675	-4.644949811	-4.592737171	-4.547550082	1.597879601
M6	2016	2016-06-17	M6 2016-06-17	169	115.4429111	0.185127302	4.340922619	156.0847317	45.26130573	528.7910752	0.605538242	-34.54186066	0.02002459160658072	-8.026728317	0.428465668	0.560514436	0.658814728	-8.738134506	-8.587242753	-8.430056516	4.970822501
M6	2016	2016-06-20	M6 2016-06-20	172	115.1666308	0.184827747	2.690684524	263.3394413	44.07490011	576.3577864	0.809769967	-13.51794662	0.036621228391608814	-8.710328782	0.204951604	0.318993788	0.43369854	-9.155266983	-9.02932257	-8.893196624	4.033705157
M6	2016	2016-06-23	M6 2016-06-23	175	107.0659989	0.17604467	5.362892857	541.177985	43.89882747	674.1330609	1.09775522	34.81450949	0.06328178842682367	-6.142699605	0.278843871	0.441689198	0.582629706	-6.769706737	-6.584388804	-6.401640834	2.09838433
M6	2016	2016-06-26	M6 2016-06-26	178	94.15997717	0.162051369	6.028940476	575.4384494	40.31587491	773.8732267	1.233371981	13.49550968	0.037450313251943354	-4.843056115	0.285891573	0.358242238	0.421797994	-5.271425763	-5.201298353	-5.126926855	1.472504704
M6	2016	2016-06-28	M6 2016-06-28	180	125.2160738	0.195723814	7.084244048	351.9166043	47.07954451	685.7609809	1.41447384	41.4789387	0.09362284958687209	-5.635323107	0.068586107	0.185253813	0.272864727	-5.940636515	-5.82057692	-5.677099063	1.494015729
M6	2016	2016-06-29	M6 2016-06-29	181	116.4578155	0.186227708	6.695702381	191.1286349	44.87793518	722.1045189	1.43415077	38.81400083	0.078314923759386465	-5.32202387	0.186365234	0.230462954	0.280131356	-5.60535781	-5.552486825	-5.498391208	1.391596333
M6	2016	2016-06-30	M6 2016-06-30	182	124.1515138	0.194569569	8.16047619	620.9612644	46.08884273	722.895047	1.570725076	44.87291967	0.09460194659801487	-5.047906166	0.315264487	0.401328981	0.513310265	-5.576646296	-5.449235147	-5.329753608	1.205153493
M6	2016	2016-07-01	M6 2016-07-01	183	118.8111394	0.18877929	7.813857143	299.3599519	47.40670339	742.618202	1.560256567	7.296403489	0.05514712755042332	-4.66889819	0.240692683	0.323249868	0.403389858	-5.109384755	-4.992148058	-4.908097156	1.122146741
M6	2016	2016-07-02	M6 2016-07-02	184	118.0497491	0.187953756	8.510690476	263.6595137	46.28997725	749.7679512	1.571375393	57.61702166	0.0944749305727037	-4.404336491	0.393817229	0.456739846	0.537355663	-4.983342523	-4.861076337	-4.760329716	1.051070413
M6	2016	2016-07-03	M6 2016-07-03	185	131.0748669	0.202076187	8.276964286	325.5404828	44.15600784	703.2786741	1.596419445	89.61350832	0.15320165260444402	-4.735302807	0.075365405	0.194654783	0.29313641	-5.075352082	-4.929957591	-4.781330932	1.112325811
M6	2016	2016-07-04	M6 2016-07-04	186	106.7333592	0.175684006	7.017232143	406.4473398	44.45535281	755.1700618	1.385504284	70.40553263	0.08564673771935825	-3.912955316	0.304876349	0.399032436	0.498816187	-4.432024595	-4.311987751	-4.207400578	1.059078821
M6	2016	2016-07-05	M6 2016-07-05	187	115.4616235	0.185147591	5.37322619	98.25113361	45.60919253	742.0868294	1.488660213	69.46767296	0.102799707745017	-5.023701255	0.429858371	0.598364328	0.724450766	-5.792193073	-5.622065583	-5.448787816	1.265492256
M6	2016	2016-07-08	M6 2016-07-08	190	120.2733936	0.190364733	4.905375	279.9214209	46.4623405	705.1604932	1.441706397	21.31975314	0.06924139571369227	-5.551774989	0.325889635	0.417031518	0.48222485	-6.069242792	-5.968806507	-5.865894248	1.444063524
M6	2016	2016-07-09	M6 2016-07-09	191	111.6998766	0.181068933	4.793071429	251.6764939	46.89978721	735.5595814	1.418309212	14.3859333	0.05411367752339198	-5.17210951	0.106325256	0.153334258	0.17733743	-5.36537539	-5.325443768	-5.275813609	1.367502269
M6	2016	2016-07-10	M6 2016-07-10	192	103.0454882	0.171685447	5.105547619	172.9328335	42.62004079	773.5548563	1.40191812	17.67007105	0.04754736940312848	-4.574731634	0.285900174	0.328294533	0.371279954	-4.967004172	-4.903026167	-4.852168521	1.223697973
M6	2016	2016-07-11	M6 2016-07-11	193	108.7045387	0.17782125	6.720434524	390.343205	43.21704962	788.1127102	1.560402426	28.96070846	0.060514119976357805	-4.2682644	0.21289082	0.260317193	0.319390738	-4.596896137	-4.528581593	-4.426024468	1.025760485
M6	2016	2016-07-12	M6 2016-07-12	194	109.1085232	0.178259268	7.935517857	559.3626316	42.91416708	845.0914811	1.776076338	50.60117772	0.07573831861668386	-3.940458206	0.062171466	0.137213115	0.237146255	-4.190820092	-4.077671321	-3.970957325	0.831986664
M6	2016	2016-07-14	M6 2016-07-14	196	86.06059927	0.153269651	6.741767857	311.3559475	36.71756844	866.4310158	1.340972187	44.56228674	0.04431259946559153	-3.171100776	0.099368443	0.145073467	0.193035901	-3.373588288	-3.316174243	-3.263587464	0.88679154
M6	2016	2016-07-15	M6 2016-07-15	197	77.33170067	0.143805379	6.042547619	351.1313536	32.1089019	881.1864262	1.204920259	23.99730254	0.029013439714504943	-3.044453689	0.129345454	0.166709442	0.203470516	-3.277231714	-3.21116313	-3.157841176	0.947506795
M6	2016	2016-07-16	M6 2016-07-16	198	99.34947645	0.167678062	6.694220238	147.0474654	37.42064421	812.2608238	1.392841965	235.7300957	0.1773983981921922	-3.509476673	0.331892967	0.481917484	0.644609327	-4.22031856	-3.991394157	-3.811597403	0.9448694
M6	2016	2016-07-17	M6 2016-07-17	199	183.8454854	0.259292514	7.426	278.6131088	59.64003986	669.9061536	2.465727419	44.27804416	0.2413240322315289	-6.209354336	0.085387581	0.265820127	0.429788375	-6.710465382	-6.475174463	-6.226795046	0.944349265
M6	2016	2016-07-18	M6 2016-07-18	200	129.4595867	0.200324826	5.435446429	191.1093957	47.40490502	686.9074463	1.510740044	10.51822651	0.0706168455681815	-5.382496729	-0.038496803	0.103833514	0.239838889	-5.67206117	-5.486330243	-5.31172289	1.336057968
M6	2016	2016-07-20	M6 2016-07-20	202	105.5794068	0.174432838	5.999482143	515.1834372	43.55292424	751.625332	1.356676756	27.15437923	0.0560687095322878	-4.047868021	0.197609105	0.302800902	0.415604172	-4.498404693	-4.350668923	-4.216602305	1.118874117
M6	2016	2016-07-21	M6 2016-07-21	203	102.0168829	0.170570186	7.353797619	521.1233304	39.74126696	811.4951248	1.505627804	30.43821674	0.053855961399943565	-3.624489312	0.086749672	0.168577173	0.239447266	-3.866898821	-3.793066485	-3.69753731	0.902735383
M6	2016	2016-07-22	M6 2016-07-22	204	102.5478152	0.171145848	8.649964286	526.3602094	43.08333232	879.0085229	1.745193865	63.8101314	0.07424092604533696	-3.314154584	0.066258227	0.142752286	0.203364311	-3.520773545	-3.456906871	-3.347606418	0.712131755
M6	2016	2016-07-23	M6 2016-07-23	205	96.06379744	0.164115578	8.763321429	477.3685356	40.21870678	932.2793415	1.761596349	79.94647435	0.0732566860086544	-3.033655735	0.123283433	0.163898235	0.208630083	-3.254588072	-3.19755397	-3.140111032	0.64578977
M6	2016	2016-07-24	M6 2016-07-24	206	88.78521701	0.156223807	8.266214286	258.5043171	37.60573894	942.057364	1.61536629	54.8602411	0.05133858869034629	-2.848726161	0.161583499	0.21250175	0.253698025	-3.107329083	-3.06122791	-2.997777091	0.661318932
M6	2016	2016-07-25	M6 2016-07-25	207	90.41962772	0.15799591	8.063952381	312.0829634	36.4314536	922.0967004	1.592951253	92.81016338	0.07088549465611138	-2.974362409	0.222927618	0.243726061	0.276332124	-3.26295796	-3.21808847	-3.176453668	0.700200902
M6	2016	2016-07-27	M6 2016-07-27	209	147.6354044	0.220031882	8.477345238	263.9948566	53.42949723	739.63905810000006	2.149474436	53.38007393	0.15051447191393194	-4.991652484	0.005933666	0.058830586	0.112724199	-5.123849929	-5.05048307	-4.977218349	0.870849939
M6	2016	2016-07-28	M6 2016-07-28	210	139.7265065	0.211456691	8.117964286	161.5408029	50.87413581	737.0489458	1.959062175	87.37266774	0.1725244793825311	-4.671861277	0.232438929	0.27783378	0.340679403	-5.034517813	-4.949695058	-4.890747623	0.894278906
M6	2016	2016-07-29	M6 2016-07-29	211	147.0143408	0.219358496	7.79652381	291.1915909	54.86873865	733.513097	2.097044186	26.852967369999998	0.11482800781365694	-4.856193974	0.16876335	0.203630059	0.249077884	-5.147428264	-5.059824033	-4.981098488	0.868399795
M6	2016	2016-07-30	M6 2016-07-30	212	151.2254288	0.223924351	7.875684524	426.5884227	56.18282509	732.0885418	2.192503742	42.96829841	0.1451653269701518	-4.971933216	0.373036332	0.422384552	0.479965562	-5.48412995	-5.394317768	-5.321791662	0.850386214
M6	2016	2016-07-31	M6 2016-07-31	213	146.2508621	0.218530697	8.012797619	204.9205814	57.04794657	731.3519216	2.065803962	44.9996489	0.13652165196239183	-4.652404983	0.353692029	0.416279585	0.489765304	-5.183969882	-5.068684567	-4.97316369	0.84453893
M6	2016	2016-08-01	M6 2016-08-01	214	140.638007	0.212444982	6.567720238	126.3356214	49.92207699	731.2606231	1.955242785	13.02908937	0.08739243671068155	-4.944586967	0.145920718	0.181953516	0.223915775	-5.165652396	-5.126540482	-5.077683565	0.948332415
M6	2016	2016-08-02	M6 2016-08-02	215	131.0620993	0.202062343	6.674035714	283.2650819	52.67202775	741.8129751	1.814495224	33.61129191	0.0953572844452377	-4.365732887	0.246978142	0.316014393	0.402327512	-4.797931056	-4.68174728	-4.577904221	0.902261858
M6	2016	2016-08-03	M6 2016-08-03	216	127.4976915	0.198197649	6.816714286	288.1103905	47.21435466	766.834074	1.858358867	73.08753671	0.12774587606113638	-4.094066075	0.261837118	0.315571656	0.381147994	-4.524709067	-4.409637731	-4.305395532	0.82614548
M6	2016	2016-08-04	M6 2016-08-04	217	122.1455581	0.19239462	6.845821429	380.2740219	43.40425311	796.07127	1.876988094	53.41167058	0.09926428621455805	-3.92667931	0.308559572	0.352511273	0.415571883	-4.36306931	-4.279190583	-4.222502058	0.784504039
M6	2016	2016-08-05	M6 2016-08-05	218	121.1820247	0.191349913	6.831583333	316.5934134	46.00211426	807.9755001	1.916091567	31.32131999	0.0784929878009078	-3.9709074	0.221585684	0.301412018	0.357457105	-4.339955048	-4.272319419	-4.172262885	0.777149851
M6	2016	2016-08-06	M6 2016-08-06	219	115.6111388	0.185309703	6.365202381	202.7572853	47.18497277	814.4801001	1.820193562	30.41147671	0.07020782407285339	-3.881439332	0.452053637	0.510492714	0.556398289	-4.452126974	-4.391932046	-4.347147787	0.799662069
M6	2016	2016-08-07	M6 2016-08-07	220	108.2151415	0.177290623	5.831755952	193.8258616	42.2498307	817.0764129	1.664516056	24.97843694	0.057507504394770134	-3.673839689	0.554327114	0.654046354	0.744164115	-4.456358954	-4.327886043	-4.201045825	0.827681943
M6	2016	2016-08-08	M6 2016-08-08	221	115.2765992	0.18494698	6.691738095	120.0767366	46.56494103	828.4597873	1.868258163	52.23376576	0.08637758783885477	-3.765452214	0.461908245	0.551940161	0.630486168	-4.459835684	-4.317392375	-4.159772531	0.755808061
M6	2016	2016-08-09	M6 2016-08-09	222	126.4285641	0.197038452	5.858053571	140.4222857	47.19422087	773.530142	1.887113137	4.362003205	0.06142346004550772	-4.337381961	0.212731981	0.320529368	0.416295086	-4.767142682	-4.657911329	-4.504877365	0.861908173
M6	2016	2016-08-11	M6 2016-08-11	224	109.4885804	0.178671344	4.603416667	114.3981586	45.02979753	748.5484508	1.432206976	9.603504678	0.04856861391564806	-4.374179971	0.195763306	0.238668447	0.277250462	-4.668284742	-4.612848418	-4.52692307	1.145307568
M6	2016	2016-08-12	M6 2016-08-12	225	115.8524615	0.185571356	4.467392857	68.10395235	49.85409836	737.2952817	1.509788946	-20.67143595	0.030935587710501665	-4.720241197	0.358503834	0.401851275	0.424887	-5.171415626	-5.122092472	-5.076901662	1.172409199
M6	2016	2016-08-13	M6 2016-08-13	226	115.3068413	0.184979769	5.246815476	284.5159804	44.33031275	742.9827249	1.515136869	29.41293503	0.06941372140621713	-4.101067259	0.281154781	0.363205698	0.46764769	-4.596724214	-4.464272956	-4.36292355	1.015023958
M6	2016	2016-08-14	M6 2016-08-14	227	107.590419	0.17661327	5.374636905	316.5954806	38.9202494	755.0911553	1.415081298	18.85729602	0.05298214941568193	-3.733004288	0.490865179	0.550162481	0.60669418	-4.352407879	-4.283166769	-4.209196733	0.989255253
M6	2016	2016-08-15	M6 2016-08-15	228	103.2670959	0.171925725	5.426939759	378.7860247	41.40289115	775.2420801	1.389352723	35.12233503	0.05877064944176991	-3.705767106	0.182270385	0.251986589	0.322978186	-4.086360673	-3.957753695	-3.84450607	1.000223084
M6	2016	2016-08-16	M6 2016-08-16	229	99.05062161	0.16735403	5.567238095	375.854951	40.17764265	797.4052838	1.400335712	38.72383564	0.055775378057061745	-3.744325779	0.210443833	0.274860758	0.327019571	-4.094291757	-4.019186537	-3.93164268	1.002703963
M6	2016	2016-08-17	M6 2016-08-17	230	98.82314343	0.167107387	6.192220238	398.0889521	37.79551884	831.1239512	1.511011734	46.45799207	0.05972496442523372	-3.639330804	0.080337187	0.167822812	0.233897616	-3.91638301	-3.807153616	-3.72545402	0.903202153
M6	2016	2016-08-19	M6 2016-08-19	232	92.99780422	0.160791287	7.232011905	190.5156894	39.10556323	886.4204228	1.551696054	57.08256385	0.05745190882734323	-3.252068899	0.222852538	0.271637821	0.31243797	-3.578917289	-3.52370672	-3.452787102	0.785930875
M6	2016	2016-08-20	M6 2016-08-20	233	94.5432637	0.162466945	7.640029762	142.4881273	39.27236068	919.4948549	1.68805439	60.23806909	0.06108803582012054	-3.125159717	0.11868774	0.166712704	0.209185656	-3.351605159	-3.29187242	-3.223285673	0.694251856
M6	2016	2016-08-21	M6 2016-08-21	234	96.27086943	0.164340095	7.041375	222.995043	38.22701077	905.1713256	1.678464385	112.4548521	0.09158114827662359	-3.239759829	0.089823129	0.15115423	0.209113515	-3.474286101	-3.390914059	-3.317131544	0.723822291
M6	2016	2016-08-22	M6 2016-08-22	235	87.29066705	0.154603347	6.74010119	281.7495476	37.58221854	925.0151157	1.536603008	36.58249068	0.04188269542442213	-3.128013655	0.118355343	0.173799245	0.210970555	-3.35170334	-3.301812901	-3.228933852	0.76337552
M6	2016	2016-08-23	M6 2016-08-23	236	78.95123634	0.145561354	5.800952381	184.3925777	34.45741239	933.3155913	1.375712545	48.87585429	0.03950234450444144	-2.850245583	0.157736374	0.216768402	0.264312251	-3.164594122	-3.067013985	-2.999787731	0.77693708399999994
M6	2016	2016-08-24	M6 2016-08-24	237	69.06198046	0.134838968	5.317863095	346.5763816	30.80878243	942.6792659	1.184298396	39.95201007	0.02822320525857239	-2.761847913	0.163735746	0.22084928	0.266568088	-3.042325437	-2.982697193	-2.91803893	0.874520282
M6	2016	2016-08-25	M6 2016-08-25	238	71.18644152	0.137142407	5.39060119	145.4653959	31.99849586	963.4745069	1.269500906	53.28960303	0.033726389559450384	-2.684778124	0.214828739	0.254351663	0.280690164	-2.966804619	-2.939129787	-2.891465743	0.793061109
M6	2016	2016-08-26	M6 2016-08-26	239	67.81901439	0.133491287	5.311583333	243.8814672	31.28694372	966.9382823	1.203492066	28.94533453	0.02425223928371766	-2.58172377	0.283049216	0.318725744	0.371648336	-2.962191846	-2.900449514	-2.846269843	0.804447691
M6	2016	2016-08-27	M6 2016-08-27	240	68.46146384	0.134187861	4.2042202380000004	79.55440625	30.5841415	922.1731203	1.129155832	36.19977091	0.02699643900295826	-2.74104015	0.103951803	0.147121695	0.202194409	-2.968806836	-2.888161846	-2.82393418	0.910317272
M6	2016	2016-08-28	M6 2016-08-28	241	54.34762521	0.118884989	3.640994048	184.4725398	24.21406548	920.2078796	0.857442805	39.28717167	0.01871489496534091	-2.25956798	0.285662872	0.323197432	0.362460629	-2.648938462	-2.582765412	-2.51943498	0.988215176
M6	2016	2016-08-29	M6 2016-08-29	242	58.00577227	0.12285132	4.031619048	151.6903216	25.66708586	946.1819164	0.969967052	37.4948838	0.02042855548764276	-2.424111996	0.269596113	0.304956748	0.326572146	-2.781004948	-2.729068743	-2.684055103	0.937188532
M6	2016	2016-08-30	M6 2016-08-30	243	60.21641246	0.125248197	4.423095238	139.7964458	28.22235054	980.2098365	1.06946	24.73938846	0.018888326701938796	-2.377175443	0.155382343	0.192954288	0.220813946	-2.589609879	-2.570129731	-2.502715193	0.833542901
M6	2016	2016-08-31	M6 2016-08-31	244	58.77081558	0.123680815	4.456982143	107.4311049	28.67743001	987.4648893	1.063111793	22.75923731	0.01760571100335956	-2.435415597	0.142435561	0.167501542	0.204219331	-2.647804509	-2.602917139	-2.572727069	0.859063793
M6	2016	2016-09-01	M6 2016-09-01	245	64.31113871	0.129687888	5.620142857	189.7040741	27.86490151	1035.218099	1.256646832	56.9623458	0.029023448673178243	-2.317650036	0.187447099	0.220313973	0.246276411	-2.583761845	-2.537964008	-2.509159382	0.691617359
M6	2016	2016-09-02	M6 2016-09-02	246	56.92054052	0.121674662	4.575357143	116.528163	26.68949133	972.1866543	0.98576574	101.7408684	0.032760452626565933	-2.19865018	0.17144273	0.210339486	0.251783607	-2.474245445	-2.408989666	-2.362254183	0.836399343
M6	2016	2016-09-03	M6 2016-09-03	247	45.79326482	0.109609959	4.189839286	202.1447193	24.24556267	978.6261733	0.788412038	27.89113097	0.012589392958952759	-1.916827933	0.120413818	0.129835599	0.14008052	-2.085434893	-2.046663532	-2.025271782	0.911719304
M6	2016	2016-09-04	M6 2016-09-04	248	47.90804237	0.111902898	4.4041011900000004	102.6531336	23.43670632	1004.28888	0.859703337	45.88583902	0.016345975719624248	-1.879193086	0.133010775	0.161408827	0.199126974	-2.088058632	-2.040601913	-2.027611968	0.81969835
M6	2016	2016-09-05	M6 2016-09-05	249	35.40656822	0.098348225	3.171797619	192.4818083	21.40824361	985.1668402	0.619945598	41.10781529	0.01015808970625886	-1.62216155	0.067680605	0.095861301	0.150542627	-1.780779478	-1.718022851	-1.687288579	0.98123219800000006
M6	2016	2016-09-06	M6 2016-09-06	250	37.59153668	0.100717268	2.950357143	132.8253412	20.49965099	982.8550495	0.660204699	26.82526817	0.009505173446752802	-1.875078598	0.051174225	0.089219234	0.116786598	-2.015957652	-1.964297831	-1.903976545	1.06505524
M6	2016	2016-09-07	M6 2016-09-07	251	51.74454183	0.116062606	4.393136905	97.81970114	24.33615577	995.8063117	0.922872378	55.22699045	0.019885233910549343	-2.10409899	0.059470496	0.106505178	0.130635644	-2.263653334	-2.210604167	-2.148243196	0.85497967
M6	2016	2016-09-08	M6 2016-09-08	252	46.97348548	0.110889608	4.984452381	133.2260933	24.16258474	1011.666131	0.364105804	10.58627244	NA	-1.797866986	0.244736374	0.258019309	0.287909397	-2.091674099	-2.055886295	-2.045004891	1.851659907
M9	2016	2016-06-16	M9 2016-06-16	168	642.3364355	0.204919208	4.197554137	257.7274311	29.47443585	531.5427847	0.289976156	39.89437832	0.03967906285597466	-3.044346222	0.378656096	0.423596352	0.499401166	-3.541930492	-3.467942574	-3.393021651	3.9369783
M9	2016	2016-06-17	M9 2016-06-17	169	935.1145627	0.269981014	3.793161738	156.0849096	33.98776224	540.2522975	0.54222977000000006	18.42845186	0.07426367396533423	-5.618657877	0.620239313	0.743123646	0.862799116	-6.506212817	-6.361781523	-6.224038146	3.8858004840000002
M9	2016	2016-06-18	M9 2016-06-18	170	1078.338734	0.301808608	3.155359911	81.65413439	37.44720529	568.5085926	0.813375118	-3.508918414	0.07596266374667701	-7.625014396	0.343402677	0.402386121	0.479907126	-8.12464746	-8.027400517	-7.923819755	3.515451032
M9	2016	2016-06-19	M9 2016-06-19	171	960.1264099	0.275539202	2.953564083	138.0781277	34.76602075	574.2434726	0.696400685	23.48063603	0.0846704881295954	-5.991279917	0.298554081	0.414686222	0.546697361	-6.5487545130000004	-6.405966139	-6.264724837	3.226202985
M9	2016	2016-06-20	M9 2016-06-20	172	838.5343032	0.248518734	2.859094982	262.3468158	32.70610268	590.3506121	0.601838387	15.45198413	0.05512688459374503	-5.061779376	0.289208556	0.355248266	0.438550303	-5.507667678	-5.417027641	-5.350296531	3.153948479
M9	2016	2016-06-22	M9 2016-06-22	174	673.8237178	0.211916382	4.471938137	292.7753918	27.99791935	621.6064848	0.488224157	112.1088332	0.07515632904866675	-2.950550279	0.137049588	0.241609731	0.332311429	-3.343596208	-3.192160009	-3.069488292	2.266287603
M9	2016	2016-06-23	M9 2016-06-23	175	606.0051825	0.196845596	5.655276131	540.6471266	26.56543326	646.3782205	0.456124975	129.3186065	0.06486888650145159	-2.432895308	0.294793597	0.361193167	0.437267687	-2.881047295	-2.794088475	-2.698548613	2.000188087
M9	2016	2016-06-24	M9 2016-06-24	176	611.5551102	0.198078913	4.97132022	283.7688233	29.37188482	673.0389638	0.511714314	58.48011757	0.04160847573940439	-2.397126156	0.238232784	0.27562761	0.31988157	-2.709661199	-2.672753765	-2.629791951	1.756687832
M9	2016	2016-06-25	M9 2016-06-25	177	609.5835491	0.197640789	5.690847839	515.3008444	28.38781569	667.1836683	0.494592771	136.3888457	0.06818498692700241	-2.201568369	0.35661696	0.409739037	0.486465328	-2.694373599	-2.611307407	-2.548586307	1.669228073
M9	2016	2016-06-26	M9 2016-06-26	178	545.38746	0.183374991	6.760891024	575.1266302	25.82894765	695.4419763	0.460979683	162.4108658	0.06029337698883259	-2.076947591	0.228233113	0.277236312	0.324702778	-2.404371393	-2.354183903	-2.269207685	1.689565451
M9	2016	2016-06-27	M9 2016-06-27	179	644.4542303	0.205389829	7.755256488	466.5872757	29.76479473	695.5484347	0.587154316	142.9289498	0.07921731394715903	-2.333961499	0.464626266	0.52488839	0.566792489	-2.940515173	-2.858849889	-2.772668642	1.490639748
M9	2016	2016-06-28	M9 2016-06-28	180	718.8033539	0.221911856	6.900046661	351.9257724	30.37089606	702.2084636	0.719257416	96.28139809	0.07793766910715175	-2.933430276	0.373023876	0.423306996	0.474461217	-3.431209132	-3.356737273	-3.301781876	1.529405647
M9	2016	2016-06-29	M9 2016-06-29	181	711.8529841	0.22036733	7.171491369	190.1602062	28.7283369	725.0923322	0.757665474	135.4600229	0.09578840327108974	-3.076348609	0.423585175	0.466215048	0.517643357	-3.605014253	-3.542563657	-3.479535213	1.522612245
M9	2016	2016-06-30	M9 2016-06-30	182	879.1166734	0.257537039	8.615502548	620.4281641	33.0589322	666.3590604	0.868752551	142.2536984	0.16021236832755384	-3.552163388	0.58767624	0.685285893	0.77776096	-4.346948868	-4.237449281	-4.110089489	1.533303435
M9	2016	2016-07-01	M9 2016-07-01	183	755.580191	0.230084487	8.838385893	298.9058396	30.20540922	708.4672252	0.788534194	96.19661698	0.08659473914361672	-2.816894865	0.415469301	0.463536227	0.543603391	-3.341918342	-3.280431091	-3.213036231	1.339619236
M9	2016	2016-07-02	M9 2016-07-02	184	710.7537053	0.220123046	9.454656732	263.3233531	28.48289941	730.4701126	0.763157082	141.0478419	0.09639667039382734	-2.602283988	0.482244894	0.522613481	0.568439554	-3.188294351	-3.124897469	-3.047294202	1.278709873
M9	2016	2016-07-03	M9 2016-07-03	185	839.6958804	0.248776862	9.218612631	324.8849782	33.61946699	721.5367287	0.957207423	145.4833657	0.1463580854546296	-3.211822163	0.171924296	0.266370044	0.340525627	-3.550353434	-3.478192207	-3.356169438	1.258278281
M9	2016	2016-07-04	M9 2016-07-04	186	678.1235707	0.212871905	8.69537731	405.976218	28.22615497	733.4445175	0.716909978	149.6500493	0.091050241650494	-2.389564251	0.300539695	0.398298941	0.469802889	-2.893310414	-2.787863192	-2.708498106	1.249929032
M9	2016	2016-07-05	M9 2016-07-05	187	697.2847766	0.21712995	7.169359607	98.24854541	27.78340287	804.9049837	0.92537115	16.00360334	0.03608974408479057	-2.921669835	0.494745611	0.610363305	0.73906195	-3.702342453	-3.53203314	-3.388018243	1.183985677
M9	2016	2016-07-07	M9 2016-07-07	189	1009.170975	0.286437994	6.853046494	154.1730072	38.32756363	726.7008269	1.347933803	67.02654425	0.14254441618529984	-4.920133276	0.443840787	0.506781512	0.58794226	-5.50245916	-5.426914787	-5.32748568	1.368798656
M9	2016	2016-07-08	M9 2016-07-08	190	812.7560415	0.242790231	7.129455467	279.1513246	31.21349775	746.3434686	1.000331297	127.077094	0.12369676571769848	-3.8463106	0.52867987	0.568471813	0.623153505	-4.476179025	-4.414782414	-4.342179534	1.441888781
M9	2016	2016-07-09	M9 2016-07-09	191	716.8612451	0.221480277	7.05275328	251.6764939	29.78518637	793.1718744	0.919169483	93.50164477	0.07590009544447875	-3.450327952	0.330033574	0.359224308	0.396864117	-3.845458871	-3.80955226	-3.76612287	1.407654416
M9	2016	2016-07-10	M9 2016-07-10	192	648.2619861	0.206235997	7.246018286	172.9328335	26.74204791	817.9906531	0.838152293	138.7037953	0.07801868895224465	-3.015866806	0.372686169	0.394254514	0.427807131	-3.473798431	-3.410121319	-3.391575043	1.349337181
M9	2016	2016-07-11	M9 2016-07-11	193	660.6115576	0.208980346	8.807643476	390.343205	27.58263221	796.6438541	0.814900322	217.2544858	0.11288082878975873	-2.600045688	0.378504338	0.424157079	0.456778841	-3.080399358	-3.024202768	-2.941130023	1.196486376
M9	2016	2016-07-12	M9 2016-07-12	194	637.8879102	0.203930647	10.43373513	559.3626316	26.38340513	837.3754652	0.836653607	209.6671891	0.1010626188630237	-2.2515279	0.380590391	0.439294782	0.484161394	-2.749059867	-2.690822681	-2.604562262	1.009166704
M9	2016	2016-07-13	M9 2016-07-13	195	589.9517123	0.193278158	10.70773298	541.3102327	26.81178358	858.6880131	0.778668166	221.1823593	0.08869627382250306	-2.048880904	0.37644312	0.432384305	0.492180333	-2.545947674	-2.48126521	-2.402436858	0.986723707
M9	2016	2016-07-14	M9 2016-07-14	196	507.8781215	0.175039583	9.073170548	311.3559475	25.59764291	874.3547082	0.648960964	211.920723	0.06274516720808239	-1.868451604	0.293018613	0.31631922	0.348376332	-2.216793858	-2.184770825	-2.137825741	1.079678733
M9	2016	2016-07-15	M9 2016-07-15	197	462.3399721	0.164919994	8.197454083	351.1313536	23.19099276	885.0549682	0.584351582	190.4655628	0.04762088088320887	-1.76894501	0.256956036	0.315477973	0.345048113	-2.143068016	-2.084422983	-2.0295733989999998	1.135197369
M9	2016	2016-07-16	M9 2016-07-16	198	612.1355748	0.198207906	8.450609357	147.0474654	25.5878472	884.7731984	0.996160129	140.9338127	0.07568548735276033	-2.159704302	0.519245744	0.647523534	0.769715513	-2.975325132	-2.807227836	-2.608702425	0.81301097
M9	2016	2016-07-17	M9 2016-07-17	199	1442.385403	0.382707867	8.940456774	278.6131088	45.77626532	744.5961548	2.665969253	255.9394472	0.8760014945832667	-7.201186888	0.20859101	0.527274939	0.844078441	-8.163099438	-7.728461827	-7.292444841	1.012931818
M9	2016	2016-07-18	M9 2016-07-18	200	924.6036272	0.26764525	7.795970429	191.1093957	33.14202178	770.0025598	1.305636693	102.651368	0.1471267600991001	-3.730046089	0.366344494	0.46436085	0.558372357	-4.323040467	-4.19440694	-4.066386836	1.071329637
M9	2016	2016-07-19	M9 2016-07-19	201	690.7422473	0.215676055	7.643777595	277.8996741	30.68637961	829.3292735	0.943727578	102.0464552	0.0734756292720939	-2.781491161	0.208346261	0.254439355	0.295289232	-3.091185942	-3.035930516	-2.977252184	1.105254535
M9	2016	2016-07-20	M9 2016-07-20	202	587.6218696	0.192760415	8.693580893	515.1834372	28.60427585	872.6070103	0.805435118	154.7179393	0.0675721908931747	-2.223445004	0.241207635	0.329785692	0.382709011	-2.617663609	-2.553230696	-2.468021747	1.035206757
M9	2016	2016-07-21	M9 2016-07-21	203	564.6246188	0.187649915	10.36717896	521.1233304	25.46799763	932.1776434	0.848800146	193.8699025	0.07273424638803536	-2.030268804	0.253980327	0.30677278	0.34862886	-2.378032581	-2.337041584	-2.264990361	0.896972986
M9	2016	2016-07-22	M9 2016-07-22	204	556.5010514	0.185844678	12.02219057	526.3602094	26.46916407	984.3924032	0.902646784	260.2661459	0.08859124540565683	-1.828017029	0.291423087	0.325600494	0.369382545	-2.20800042	-2.153617523	-2.106251254	0.759440346
M9	2016	2016-07-23	M9 2016-07-23	205	519.4736863	0.177616375	12.42466679	477.3685356	25.21286126	1049.911612	0.903833859	296.1644106	0.08487085132016137	-1.714660332	0.267686698	0.288249242	0.310496334	-2.033688342	-2.002909573	-1.960375313	0.711411304
M9	2016	2016-07-24	M9 2016-07-24	206	487.8102153	0.170580048	11.84962695	258.5043171	26.40479784	1079.087862	0.868021548	287.0088376	0.07255407092936594	-1.66144831	0.243057162	0.274321914	0.297067818	-1.972489319	-1.935770224	-1.896846388	0.71777379
M9	2016	2016-07-25	M9 2016-07-25	207	522.0551758	0.178190039	11.75645985	312.0829634	22.89890904	1046.540968	0.909679539	266.9258828	0.07876037304514537	-1.798993849	0.234303925	0.259098578	0.27858805	-2.100599469	-2.058092427	-2.02281838	0.741604779
M9	2016	2016-07-26	M9 2016-07-26	208	1105.878515	0.307928559	12.6053918	281.5840163	29.43341343	935.3921101	3.263821019	251.9942671	0.5651991097010646	-2.407673283	0.38598433	0.494492012	0.591949596	-3.093540773	-2.902165295	-2.71425461	0.276632044
M9	2016	2016-07-27	M9 2016-07-27	209	1366.466588	0.36583702	12.22537948	263.9948566	41.98504943	822.9312651	2.84705927	117.1195549	0.4190747107671028	-5.991214416	0.397984271	0.455184606	0.516307832	-6.519688494	-6.446399022	-6.363714156	0.78913194
M9	2016	2016-07-28	M9 2016-07-28	210	1091.729627	0.304784362	11.6150543	161.5408029	38.48307742	839.6115718	2.01000455	130.4793998	0.2522649560664183	-4.646161894	0.555402561	0.605940763	0.671347107	-5.316866061	-5.252102657	-5.200214323	0.866819287
M9	2016	2016-07-29	M9 2016-07-29	211	980.1964369	0.279999208	11.30801351	291.1915909	36.39248329	893.7460089	1.87835341	124.9510668	0.18864711142048685	-3.978095077	0.373478382	0.413619477	0.454806559	-4.465134488	-4.391714554	-4.321371069	0.794198603
M9	2016	2016-07-30	M9 2016-07-30	212	976.6205409	0.279204565	11.59713571	426.5884227	36.33657761	898.8540158	1.894743137	165.74766	0.2275667329032727	-3.519448129	0.537822273	0.603468897	0.656454873	-4.181514508	-4.122917026	-4.044037437	0.696555128
M9	2016	2016-07-31	M9 2016-07-31	213	926.8246541	0.268138812	11.13138419	204.9205814	36.50820427	882.3869634	1.670642175	170.1853008	0.205523705478302	-2.559928372	0.402842753	0.448059049	0.495492303	-3.067796039	-3.00798742	-2.936482445	0.574613256
M9	2016	2016-08-01	M9 2016-08-01	214	879.629858	0.25765108	9.58734719	126.3356214	35.22809442	913.0140214	1.628207736	75.43409879	0.1071660694347747	-2.8683126	0.250813565	0.301155657	0.336274845	-3.212966881	-3.169468257	-3.09567326	0.660614245
M9	2016	2016-08-02	M9 2016-08-02	215	829.1556306	0.246434585	9.676996863	283.2650819	32.74490989	885.409839	1.410890111	159.0723505	0.14990751021130921	-2.676649903	0.257174392	0.33258597	0.40722023	-3.103755746	-3.009235873	-2.912513552	0.711425862
M9	2016	2016-08-03	M9 2016-08-03	216	805.9544516	0.241278767	10.05327117	288.1103905	31.62947952	908.5194457	1.40196602	200.1725721	0.16645339051378508	-2.647436419	0.263268952	0.314413213	0.361816293	-3.031970466	-2.961849632	-2.880519472	0.708140314
M9	2016	2016-08-04	M9 2016-08-04	217	746.7466904	0.228121487	10.30213942	380.2740219	32.11840626	937.1068137	1.31372877	191.8710536	0.1350616115166063	-2.317865955	0.365862661	0.418550659	0.42675189	-2.772067477	-2.736416614	-2.686466419	0.661627996
M9	2016	2016-08-05	M9 2016-08-05	218	715.121557	0.221093679	10.23293443	316.5934134	29.68745497	988.7459369	1.344050945	176.5938806	0.11458775616629246	-2.221058671	0.280791942	0.349242184	0.394426505	-2.62087846	-2.570300855	-2.486723329	0.619691541
M9	2016	2016-08-06	M9 2016-08-06	219	679.5688538	0.213193079	9.658914875	202.7572853	30.07116597	994.7880241	1.259546562	117.8425726	0.07695797985252997	-2.093575195	0.362595668	0.382968556	0.393109985	-2.498810073	-2.476543751	-2.451942545	0.623312168
M9	2016	2016-08-07	M9 2016-08-07	220	666.0013012	0.210178067	9.159268655	193.8258616	29.80333478	969.4214985	1.167765873	123.6650987	0.07612980731365249	-2.077912812	0.343715167	0.370204113	0.390208257	-2.477374817	-2.448116925	-2.405940443	0.667271859
M9	2016	2016-08-08	M9 2016-08-08	221	717.287374	0.221574972	9.411804798	120.0767366	30.6109593	947.3088118	1.251399216	176.3883575	0.11581748426008363	-2.264344551	0.274933643	0.31648341	0.360129561	-2.653304976	-2.580827961	-2.504146241	0.678543822
M9	2016	2016-08-09	M9 2016-08-09	222	944.3245351	0.272027674	8.64164372	140.4222857	37.80988518	891.0830393	1.770549117	127.7138406	0.17703423211778005	-3.017852512	0.258399983	0.346545329	0.440401926	-3.500629211	-3.364397841	-3.225346228	0.639177237
M9	2016	2016-08-10	M9 2016-08-10	223	814.1584687	0.243101882	8.034872774	355.4578941	31.10448847	855.5734141	1.295095726	145.6464919	0.1361412098534334	-2.453922823	0.190921095	0.289463525	0.377739938	-2.865705647	-2.743386348	-2.627543944	0.710542889
M9	2016	2016-08-11	M9 2016-08-11	224	734.1395892	0.225319909	7.45757694	114.3981586	31.14846727	906.6836783	1.223141784	64.92307066	0.06507727032665522	-2.620461611	0.148192369	0.175539482	0.212538601	-2.831659388	-2.796001093	-2.75507975	0.803400813
M9	2016	2016-08-14	M9 2016-08-14	227	707.5519008	0.219411534	7.911417613	316.5954806	28.71870737	881.135343	1.096194709	123.3861887	0.08789904070319203	-2.518083899	0.356794753	0.398380187	0.467661534	-2.97731509	-2.916464087	-2.848277022	0.861417643
M9	2016	2016-08-15	M9 2016-08-15	228	614.6484078	0.198766313	7.983684899	383.2746842	27.32938197	916.4582855	0.944058141	165.1416825	0.07859864248615875	-1.891590127	0.231353469	0.306487968	0.35531404	-2.298683133	-2.198078095	-2.102400358	0.751379886
M9	2016	2016-08-17	M9 2016-08-17	230	471.8300416	0.167028898	8.791239089	397.7866168	24.45894779	937.6854746	0.664849915	208.1176547	0.05313280188710836	-1.826241987	0.2021076	0.225009351	0.272971954	-2.110097771	-2.051251339	-2.011199402	1.030068185
M9	2016	2016-08-18	M9 2016-08-18	231	458.8468395	0.164143742	9.595445274	396.4248302	24.8497988	947.9249148	0.64885795	231.0991226	0.05439122851912083	-1.680218151	0.162043504	0.192252498	0.213611291	-1.902075789	-1.872470649	-1.82965429	0.971062783
M9	2016	2016-08-19	M9 2016-08-19	232	426.3711061	0.156926912	9.60753656	190.509872	26.0071479	976.6985012	0.615781214	191.1136805	0.04028721955544638	-1.561407004	0.235526393	0.256512374	0.276879834	-1.87226283	-1.817919378	-1.791311057	0.950869584
M9	2016	2016-08-20	M9 2016-08-20	233	459.9506814	0.16438904	9.905977411	142.4870869	22.59124173	962.9487259	0.660311024	265.3297362	0.060876126836699566	-1.630922221	0.171164706	0.202955172	0.23498719	-1.847413602	-1.833877394	-1.791754825	0.926223872
M9	2016	2016-08-21	M9 2016-08-21	234	453.1577418	0.162879498	9.465363881	222.9887469	23.14661726	1001.107615	0.689812247	253.857894	0.05729846552148268	-1.660274245	0.154898667	0.182753431	0.213692196	-1.874226558	-1.843027677	-1.794833048	0.902568554
M9	2016	2016-08-22	M9 2016-08-22	235	445.2894912	0.161130998	9.306976518	281.7494786	22.67657304	973.9253901	0.649567828	199.5312566	0.04538274132296055	-1.643005568	0.185155008	0.210182886	0.229054712	-1.885936405	-1.853188454	-1.82247062	0.948518478
M9	2016	2016-08-23	M9 2016-08-23	236	388.6636018	0.148547467	8.272225875	184.3898435	23.2535307	980.728296	0.552483737	161.2024315	0.030112249909880595	-1.395015049	0.159293724	0.191008714	0.210883026	-1.625135152	-1.586023763	-1.558992491	0.946870665
M9	2016	2016-08-24	M9 2016-08-24	237	338.7666162	0.137459248	7.926010512	346.2685534	21.40156682	940.4461723	0.430842858	217.6559508	0.029132933423298202	-1.267178648	0.127788778	0.149934577	0.169455255	-1.452794505	-1.417113225	-1.387882302	1.102935756
M9	2016	2016-08-25	M9 2016-08-25	238	341.6083316	0.13809074	7.747926821	145.4642985	21.54891527	957.7502498	0.446228801	214.1691811	0.029230101057680216	-1.235793901	0.203402367	0.213333138	0.226241811	-1.466533346	-1.449127039	-1.430751143	1.038531605
M9	2016	2016-08-26	M9 2016-08-26	239	316.4674523	0.132503878	7.638273387	243.8714283	22.62224448	933.9782538	0.388032894	219.4108117	0.025932047291920165	-1.159679253	0.174465114	0.191060754	0.213996889	-1.380818849	-1.350740007	-1.331732165	1.120729006
M9	2016	2016-08-27	M9 2016-08-27	240	355.1655843	0.141103463	6.100852411	79.54468069	21.05447831	928.6535119	0.447164829	101.4509111	0.018678599383670332	-1.414263026	0.150399343	0.156907826	0.161229835	-1.580274499	-1.571170852	-1.564145211	1.18602493
M9	2016	2016-08-28	M9 2016-08-28	241	311.8523185	0.131478293	5.28201531	184.4620176	19.94125233	855.2568175	0.331592225	189.3845774	0.022793464207818512	-1.247728973	0.21259634	0.222210043	0.239961012	-1.482654831	-1.469939016	-1.43627697	1.411065548
M9	2016	2016-08-29	M9 2016-08-29	242	323.3530639	0.134034014	5.811804774	151.681943	22.2103	883.8141336	0.364994763	193.3992141	0.024605591955485544	-1.344972303	0.212215468	0.221136237	0.221136237	-1.566108541	-1.566108541	-1.547969547	1.381840687
M9	2016	2016-08-30	M9 2016-08-30	243	320.8810735	0.133484683	6.125260399	139.7913605	24.07683564	900.6982718	0.372958942	169.794608	0.022035807195698212	-1.253752474	0.140356676	0.140356676	0.152853769	-1.416013093	-1.39410915	-1.39410915	1.260613769
M9	2016	2016-08-31	M9 2016-08-31	244	331.257588	0.135790575	5.988774542	107.4211634	18.32923361	889.0514128	0.385041495	156.9047642	0.021961912283117547	-1.390332839	0.106452847	0.159018116	0.177452836	-1.59058956	-1.549350954	-1.501850075	1.354074357
M9	2016	2016-09-01	M9 2016-09-01	245	353.815041	0.140803342	6.993600851	189.993252	23.21061954	893.0196057	0.412822668	192.3389178	0.02880151372371213	-1.272997038	0.220481848	0.238471129	0.263630918	-1.545781477	-1.511468167	-1.472984587	1.156365495
M9	2016	2016-09-02	M9 2016-09-02	246	324.7758937	0.134350199	6.000914548	116.5295813	19.67256856	902.6317526	0.380362062	168.3728454	0.022371995284472986	-1.264188858	0.192680122	0.209308251	0.217076256	-1.475932403	-1.473497109	-1.465146083	1.246367262
M9	2016	2016-09-03	M9 2016-09-03	247	310.372196	0.131149377	5.540570375	202.1402869	20.60884889	857.4362289	0.329548563	200.4810096	0.023610237146717058	-1.25976632	0.147627082	0.179741077	0.206100659	-1.463940744	-1.439507396	-1.386132937	1.433513671
M9	2016	2016-09-04	M9 2016-09-04	248	325.0185481	0.134404122	5.721220762	102.6512253	20.03491754	876.7755704	0.361673219	197.2639039	0.025390073889208692	-1.224018573	0.202663678	0.220443909	0.245356044	-1.473006685	-1.444462482	-1.425069841	1.269120689
M9	2016	2016-09-05	M9 2016-09-05	249	268.6454882	0.121876775	4.283081625	192.480438	20.14485563	863.2443093	0.284235615	164.3866344	0.015981711381138828	-1.086955885	0.14404218	0.155691853	0.174483833	-1.278945739	-1.242647738	-1.215129875	1.434051311
M9	2016	2016-09-06	M9 2016-09-06	250	286.6902474	0.125886722	4.212310905	132.8229121	21.03918508	886.3870142	0.322823008	147.8927997	0.01653291785101718	-1.310754265	0.121254981	0.131490693	0.164113112	-1.489422513	-1.442244958	-1.419693675	1.522607863
M10	2016	2016-06-24	M10 2016-06-24	176	358.6824313	0.39884809	4.245037673	284.5838289	30.27376742	430.4705264	0.130929833	36.73359455	0.12183246373553609	-5.151567247	0.25275029	0.346253435	0.442798007	-5.605952159	-5.497820682	-5.395832876	14.75475581
M10	2016	2016-06-27	M10 2016-06-27	179	466.1752186	0.500544199	6.608402107	466.5773483	42.54275656	411.8232088	0.11546491	94.01838691	0.462177518426771	-8.634683369	0.873755779	1.098522416	1.3086178	-10.02604792	-9.7332057850000009	-9.460587094	28.04320601
M10	2016	2016-06-28	M10 2016-06-28	180	422.3509143	0.459083173	6.456734917	351.9152437	32.386551	440.2150871	0.2522512	44.57371544	0.22433218742964375	-5.220341783	0.116117307	0.318282407	0.507960083	-5.810334524	-5.538624189	-5.298979009	7.760629746
M10	2016	2016-07-01	M10 2016-07-01	183	372.8484027	0.412250144	8.124269786	299.2288193	31.97092528	474.4099832	0.294774006	107.8709413	0.2338219313033793	-3.996513117	0.430794301	0.574293373	0.718823981	-4.724693987	-4.57080649	-4.406333614	5.084208198
M10	2016	2016-07-02	M10 2016-07-02	184	370.8680641	0.410376598	8.681524863	263.937371	31.06798853	475.5356768	0.305327337	139.1233615	0.27380717077459443	-3.720201546	0.815482048	0.909766602	0.995767934	-4.771262231	-4.629968149	-4.483610995	4.569114562
M10	2016	2016-07-05	M10 2016-07-05	187	400.4257272	0.438340328	5.769338863	98.24385463	23.72233669	592.2167256	0.876911579	45.27592191	0.2551543492983985	-2.476815266	0.302694393	0.515179482	0.748764387	-3.325690062	-2.991994748	-2.692579218	1.05917831
M10	2016	2016-07-07	M10 2016-07-07	189	363.5383327	0.403442131	5.130608077	154.1664088	28.8411311	584.9380441	0.656438696	50.68350891	0.14647559819975892	-4.841297564	0.213392827	0.335184712	0.467813821	-5.326522673	-5.176482276	-5.028136483	2.765660523
M10	2016	2016-07-08	M10 2016-07-08	190	297.2713404	0.340748666	5.530390298	280.3229546	25.31598087	591.4137321	0.396358514	132.080866	0.12495060684180494	-3.002215196	0.00681994	0.10464367	0.186096689	-3.199065222	-3.106858866	-2.974165013	2.840435257
M10	2016	2016-07-09	M10 2016-07-09	191	244.5558056	0.29087588	5.575415149	251.6699406	21.58820868	626.4941123	0.261049501	48.74844932	0.03407787672009424	-1.917898246	0.051500191	0.051544414	0.06444628	-1.987520148	-1.96944266	-1.966361889	2.755078406
M10	2016	2016-07-18	M10 2016-07-18	200	287.9578698	0.331937436	6.552505815	191.0797665	25.48426062	634.8324591	0.436400027	87.6967615	0.08615822705206919	-2.551383436	0.041817059	0.096906028	0.173034851	-2.745161336	-2.648289464	-2.564226049	2.192412305
M10	2016	2016-07-25	M10 2016-07-25	207	306.9068083	0.34986453	10.08113118	312.0689991	24.54013042	671.893468	0.535394856	213.6710172	0.22654503366270445	-1.710753565	0.232980108	0.298308486	0.357368527	-2.122936511	-2.009062051	-1.899184221	1.19824197
M10	2016	2016-07-26	M10 2016-07-26	208	495.5310898	0.52831702	10.94236454	281.8653802	33.86424234	593.2144617	2.027502082	160.1697368	0.9882554311595159	-3.642486995	1.207613139	1.46622462	1.675646642	-5.550027574	-5.108711615	-4.697088414	0.673702205
M10	2016	2016-07-27	M10 2016-07-27	209	514.7713978	0.546519771	10.30397708	263.6875673	40.51452868	605.8035716	1.671623636	95.58624583	0.6193742992463698	-7.136382975	1.464392889	1.683021675	1.861987488	-9.111585279	-8.81940465	-8.529192388	1.600924728
M10	2016	2016-07-28	M10 2016-07-28	210	422.8531453	0.459558321	9.978892315	161.2389504	34.87952431	610.3391367	1.04238946	123.5430083	0.38434752115623666	-4.299796682	2.251789377	2.357829495	2.462504663	-6.795675278	-6.657626177	-6.521002056	1.546853472
M10	2016	2016-07-29	M10 2016-07-29	211	380.8016808	0.419774532	9.450845661	291.162685	29.95416053	647.0948786	0.954937904	80.07593802	0.21358297658334707	-2.958390672	1.361667629	1.527687444	1.694075879	-4.779284463	-4.486078117	-4.213940489	1.161747269
M10	2016	2016-07-31	M10 2016-07-31	213	404.8527314	0.442528601	9.270408304	204.9167302	31.97244966	615.2798734	0.946969143	135.6219606	0.3604499729068829	-3.707623916	1.550344826	1.689676454	1.828205952	-5.604966591	-5.39730037	-5.200445072	1.46821993
M10	2016	2016-08-01	M10 2016-08-01	214	411.0990465	0.448438076	7.458120482	126.3286106	33.9374629	627.3110596	0.990271589	85.77721993	0.28531266497903446	-5.289692055	0.830789923	0.964630417	1.098234476	-6.412830703	-6.254322472	-6.079929058	2.003121711
M10	2016	2016-08-02	M10 2016-08-02	215	348.5648721	0.389276133	7.762784333	283.2178625	29.14942655	627.7991042	0.705500938	120.2280925	0.2002804345748767	-3.426958153	0.933412766	1.073438844	1.215488557	-4.718985402	-4.500396998	-4.283399014	1.821555774
M10	2016	2016-08-03	M10 2016-08-03	216	378.9417751	0.418014924	7.948046661	288.0963212	32.26363872	621.8746636	0.813773753	200.5678195	0.38449252687397595	-4.104184641	0.933762005	1.043818054	1.162478645	-5.328351085	-5.148002695	-4.990129544	1.891274121
M10	2016	2016-08-04	M10 2016-08-04	217	305.1922035	0.348242387	7.995191679	380.2634004	26.7807444	698.3961413	0.639356127	154.4456954	0.15097248950580255	-2.517832985	0.428245268	0.487223999	0.559370921	-3.053285758	-3.005056984	-2.906795551	1.476778481
M10	2016	2016-08-05	M10 2016-08-05	218	286.9954668	0.331026932	7.789309452	316.8848678	23.83427825	750.5215191	0.632193375	91.54005782	0.08567927745583248	-2.366465519	0.419561133	0.50606575	0.560547216	-2.96060909	-2.872531269	-2.785688316	1.403723298
M10	2016	2016-08-06	M10 2016-08-06	219	291.07951	0.334890738	7.358633065	203.0428955	25.71389093	739.8805481	0.632984852	97.7483579	0.09437981626044391	-2.385630567	0.596515448	0.676416156	0.772602959	-3.16437604	-3.062046724	-2.941182626	1.413322073
M10	2016	2016-08-07	M10 2016-08-07	220	308.9345306	0.351782905	6.772182702	193.5270225	27.66545811	693.2894275	0.636840257	126.3002795	0.13934285324055082	-2.720399775	0.874497818	1.00741961	1.150102551	-3.895636999	-3.727819385	-3.551989083	1.601892947
M10	2016	2016-08-08	M10 2016-08-08	221	305.3785451	0.34841868	7.445754988	120.0543004	28.14271615	687.9024365	0.616096483	104.1917867	0.11570673569923554	-2.697826016	0.457881274	0.578825664	0.704568546	-3.454991252	-3.276651679	-3.056078156	1.642088185
M10	2016	2016-08-09	M10 2016-08-09	222	438.5212589	0.474381513	6.518317982	140.4060704	33.35526183	612.5028503	1.157132043	50.13500544	0.2717041221226359	-5.815454612	1.300563218	1.431992539	1.583429709	-7.456893593	-7.247447151	-7.046254294	1.884655682
M10	2016	2016-08-10	M10 2016-08-10	223	309.1342558	0.35197186	5.559050179	355.4510513	26.49502497	649.5717911	0.562619486	123.9645444	0.13763111030656158	-2.535417179	0.713356215	0.86137489	1.014187258	-3.607613881	-3.396792069	-3.229804133	1.689919148
M10	2016	2016-08-11	M10 2016-08-11	224	301.312253	0.344571668	4.802057613	114.6911126	25.06920252	682.0749447	0.590490334	50.3866797	0.07630900944945196	-3.094696019	0.81714389	0.912232614	1.005194938	-4.124604986	-4.006928633	-3.877961134	1.965334468
M10	2016	2016-08-12	M10 2016-08-12	225	366.5250067	0.406267745	4.467170333	68.10258494	32.41214175	639.1487059	0.851178589	-3.818589664	0.07554070992991378	-5.680296146	1.634380202	1.776492773	1.891115521	-7.665284474	-7.456788919	-7.26840178	2.502543042
M10	2016	2016-08-13	M10 2016-08-13	226	353.0640591	0.393532696	5.231580077	284.8059237	28.73324202	624.6195974	0.732168992	63.19148359	0.14584258096399164	-3.061241248	1.426401418	1.582909579	1.732331204	-4.857854671	-4.644150827	-4.438322772	1.567896865
M10	2016	2016-08-14	M10 2016-08-14	227	302.1510537	0.345365235	5.531445524	316.5748812	25.84899189	648.9417784	0.526512444	98.21400337	0.10902051226895577	-2.068329603	1.019476859	1.224307229	1.399593551	-3.547830441	-3.292636832	-3.022988628	1.473134415
M16	2016	2016-07-28	M16 2016-07-28	210	163.8213601	0.563180969	8.384928571	161.2458894	14.61884307	1805.927448	6.153551789	306.9834605	0.2740602121099588	-11.10179884	0.510705768	0.557959226	0.594350518	-11.69478645	-11.65975807	-11.61125946	0.676548229
M16	2016	2016-07-29	M16 2016-07-29	211	146.7917384	0.552603564	8.214333333	291.1744971	12.28115859	1827.403611	5.226798607	323.0052554	0.15299117319904287	-10.09812679	0.373061934	0.415612075	0.443128592	-10.57969432	-10.51373886	-10.45696412	0.724496548
M16	2016	2016-07-30	M16 2016-07-30	212	138.2740354	0.547313065	8.152982143	426.8880981	11.20347126	1819.855875	4.729737129	317.6619348	0.26726650396762874	-9.63851489	0.557248594	0.58552564	0.623913506	-10.25817569	-10.22404053	-10.15851157	0.764195342
M16	2016	2016-07-31	M16 2016-07-31	213	147.3354487	0.552941272	8.121720238	205.2153797	10.23363728	1763.331088	5.029473163	306.2496602	0.12431938973149903	-10.72691788	0.439048231	0.488937019	0.532325994	-11.28447727	-11.2158549	-11.15273699	0.799804288
M16	2016	2016-08-02	M16 2016-08-02	215	132.6506947	0.543820307	8.085583333	283.2530554	12.3239098	1758.412957	4.227445316	257.7911662	0.12032556179138032	-9.5745368	0.454027696	0.489669949	0.52694252	-10.10323814	-10.06420675	-10.02244751	0.849319395
M16	2016	2016-08-03	M16 2016-08-03	216	125.8567159	0.539600445	8.202535714	288.3961418	9.97576053	1792.203443	3.960413842	340.1314769	0.19498730232896255	-8.356886783	0.451742406	0.487540775	0.514492536	-8.878743196	-8.844427558	-8.77646458	0.79128916
M16	2016	2016-08-05	M16 2016-08-05	218	118.7237586	0.535170036	8.248607143	316.884975	8.912971017	1846.268863	3.717516891	340.6201498	0.13351400376441125	-7.980686171	0.464931218	0.500145988	0.534103866	-8.517472638	-8.480832159	-8.450256226	0.805042022
M16	2016	2016-08-07	M16 2016-08-07	220	112.6526074	0.531399135	8.291815476	193.528254	9.493642222	1814.373917	3.307263986	305.8896165	0.241052948748886	-7.12495892	0.541459476	0.567725308	0.595153094	-7.744614577	-7.692684228	-7.631458577	0.807876119
M16	2016	2016-08-12	M16 2016-08-12	225	103.6629919	0.525815523	8.041553571	68.10258494	9.469283118	1923.95707	3.057138495	276.6687632	0.14437947007261653	-6.638181773	0.409622492	0.445044462	0.459348082	-7.130359399	-7.083226235	-7.074444962	0.814264113
M16	2016	2016-08-13	M16 2016-08-13	226	94.39251455	0.520057462	8.275178571	284.8059237	6.179757693	1872.508078	2.459801591	415.0741638	0.19959602561269618	-5.275050055	0.554453482	0.581888116	0.6234459	-5.910582566	-5.856938171	-5.815290913	0.804188345
M16	2016	2016-08-14	M16 2016-08-14	227	94.65694318	0.520221704	8.177916667	316.5748812	4.946451161	1868.641956	2.452155077	457.0326943	0.23910612577846224	-5.333478543	0.431827951	0.512449283	0.62082386	-5.969417268	-5.845927826	-5.756975687	0.815631308
M16	2016	2016-08-20	M16 2016-08-20	233	88.84915186	0.51661438	7.968180935	142.2188985	3.584939502	1982.818586	2.324101364	688.3394732	0.1524782628746303	-4.710285486	0.63719054	0.694817502	0.760949933	-5.490729229	-5.405102988	-5.335810084	0.76001722
M16	2016	2016-08-22	M16 2016-08-22	235	85.7478282	0.514688092	7.752062548	282.0542745	5.417595962	1983.421538	2.170584527	553.088362	0.216370736454239	-4.547709956	0.736502012	0.78307115	0.830537071	-5.376766966	-5.330781106	-5.280776194	0.78568294
M16	2016	2016-08-23	M16 2016-08-23	236	88.39935415	0.516335003	7.570066417	184.3980462	5.637267961	1910.181964	2.211009001	650.9750769	0.3207791161532539	-4.576681319	0.750421139	0.820294099	0.898789785	-5.501521728	-5.396975418	-5.286198087	0.77623179899999994
M16	2016	2016-08-24	M16 2016-08-24	237	81.28319429	0.511915028	7.289164256	346.5996902	3.700611163	1920.749678	1.83669799	527.8928885	0.15348133781089324	-4.113396738	0.541775665	0.592428934	0.642048135	-4.75484078	-4.705825672	-4.635496642	0.839835283
M16	2016	2016-08-25	M16 2016-08-25	238	83.11270384	0.513051369	7.317573619	145.1779848	5.716008093	1902.299591	1.904079278	615.2745806	0.22840589044579485	-4.137227008	0.687936457	0.776446802	0.854673703	-5.01058846	-4.91367381	-4.804788084	0.814808577
M16	2016	2016-08-26	M16 2016-08-26	239	81.79728568	0.512234339	7.43856975	243.9015449	3.712035954	1916.404426	1.844576585	607.3369435	0.20729870312334386	-3.927867558	0.530942021	0.631118055	0.718569494	-4.668816463	-4.558985612	-4.433312918	0.798530322
M16	2016	2016-08-27	M16 2016-08-27	240	80.58950082	0.511484162	6.963956256	79.57385738	4.29458247	1940.787419	1.81792012	440.4189216	0.09526734593417424	-4.084221717	0.441948584	0.502941092	0.574282074	-4.670581027	-4.587162809	-4.523266914	0.842491992
M16	2016	2016-08-28	M16 2016-08-28	241	77.53615634	0.509587675	6.78972856	184.4935843	4.724920957	1833.281185	1.550637092	566.4690956	0.13516996470990617	-3.520597196	0.678834978	0.775771974	0.848513044	-4.392405263	-4.29636917	-4.167921498	0.851407435
M16	2016	2016-08-29	M16 2016-08-29	242	75.9195461	0.508583569	6.894883607	151.7070789	4.198396813	1868.292308	1.498813691	542.6733293	0.10517639626208641	-3.288022769	0.617324227	0.705187478	0.789658975	-4.085381124	-3.993210247	-3.905704609	0.822656308
M16	2016	2016-08-31	M16 2016-08-31	244	78.47225394	0.510169102	6.913945923	107.4509879	3.5177620530000002	1892.93212	1.667719605	571.8468298	0.14737347933360062	-3.845227253	0.489981312	0.563777615	0.670140632	-4.533841841	-4.409004867	-4.300303908	0.864629891
M16	2016	2016-09-05	M16 2016-09-05	249	82.21359455	0.512492916	6.550822435	192.2098934	4.383067527	1902.438856	1.887257231	571.6640066	0.19262171302071307	-4.152300777	0.819502731	0.871730895	0.934235099	-5.091263381	-5.024031672	-4.949399223	0.825066539
M16	2016	2016-09-06	M16 2016-09-06	250	81.49847197	0.51204874	6.329764577	132.5398821	5.974024352	1988.657358	1.944373062	602.9027912	0.20211440071590142	-4.581928488	0.542640751	0.596666203	0.63796772	-5.247471121	-5.178594691	-5.092616686	0.883690078
M16	2016	2016-09-07	M16 2016-09-07	251	88.89348272	0.516641915	6.913253994	97.83030909	5.30083098	2053.942649	2.446710403	549.0483295	0.2519581972408679	-5.466855236	0.71303554	0.783257255	0.842361831	-6.34409506	-6.250112491	-6.160281508	0.837888584
M16	2016	2016-09-08	M16 2016-09-08	252	90.86159353	0.517864344	7.116863048	133.2472661	8.20713157	2022.340824	2.521226412	764.5453675	0.44336936793737153	-5.120423907	1.08402003	1.146570193	1.242195789	-6.39712094	-6.266994099	-6.19073219	0.761597196
M16	2016	2016-09-09	M16 2016-09-09	253	88.28906537	0.5162665	6.963468173	135.8037813	5.517455057	2040.77542	2.424908778	868.6839372	0.4777724528269524	-4.969994376	0.885247229	0.930810484	0.98895446	-5.992386884	-5.900804859	-5.867939753	0.768584743
M16	2016	2016-09-11	M16 2016-09-11	255	91.76750857	0.518427024	7.237828673	59.99783002	6.639271255	2243.589405	2.918093427	752.4808016	0.24650905046040084	-5.971442101	0.682093238	0.74593576	0.82863591	-6.810963515	-6.717377861	-6.602369775	0.767381458
M16	2016	2016-09-13	M16 2016-09-13	257	90.72901897	0.517781999	6.9667676609999996	122.7342141	6.428475964	2145.475156	2.693932147	708.3067472	0.39742756171839194	-5.253691762	0.884312277	0.97233239	1.062321788	-6.362321792	-6.226024152	-6.1046632	0.731322952
M16	2016	2016-09-19	M16 2016-09-19	263	97.59480668	0.522046464	6.987288738	66.8313375	7.256990454	2314.593298	3.432858769	654.0762553	0.44937985523839624	-6.813695826	0.986821369	1.100153056	1.173707899	-8.034010247	-7.913848882	-7.78536257	0.744317231
M16	2016	2016-09-20	M16 2016-09-20	264	97.12809116	0.521756578	6.925097476	101.124665	6.009325605	2237.52105	3.255634157	853.7219219	0.4238111157076769	-6.311235632	1.053125071	1.145491635	1.22391991	-7.577509929	-7.456727266	-7.318161808	0.726959249
M16	2016	2016-09-21	M16 2016-09-21	265	95.22170566	0.520572488	6.602425393	146.3808188	7.103745835	2175.487199	3.045638041	693.4616153	0.4509421041539868	-6.391542425	0.967270829	1.016959781	1.070902757	-7.489378997	-7.408502206	-7.318583899	0.786970867
M16	2016	2016-09-22	M16 2016-09-22	266	96.37677676	0.521289923	6.938661018	83.72533813	4.905349478	2166.227567	3.093519355	881.3357681	0.4329834172238571	-6.102164883	1.099343251	1.178427536	1.291529858	-7.437851043	-7.280592419	-7.140144882	0.739711496
M16	2016	2016-09-26	M16 2016-09-26	270	91.15074173	0.518043939	6.783486363	123.4569355	7.469448721	2158.80167	2.74716854	754.0018589	0.4390628060971083	-5.7701902	0.970923339	1.048809125	1.110389072	-6.893991969	-6.818999325	-6.736168719	0.787655105
M16	2016	2016-09-27	M16 2016-09-27	271	89.19526545	0.516829357	6.778689256	103.6539798	6.940835023	2179.040268	2.657379806	767.3388378	0.42023759976113056	-5.493778956	0.812717247	0.900879466	0.978179008	-6.521470195	-6.394658421	-6.259420647	0.775262574
M16	2016	2016-09-29	M16 2016-09-29	273	88.02266215	0.516101032	6.599057095	78.00057738	6.220179559	2102.548531	2.471067899	638.5705259	0.308368509342233	-5.084238537	0.797811141	0.88510312	0.96213433	-6.065760742	-5.969341657	-5.831658378	0.771564979
M16	2016	2016-10-01	M16 2016-10-01	275	89.00922023	0.516713801	6.205888512	29.45898167	6.433277709	2094.974251	2.528099451	305.8330452	0.07386589113151215	-5.678542336	0.388616781	0.421534066	0.475458909	-6.166357214	-6.100076402	-6.048212558	0.842313927
M16	2016	2016-10-03	M16 2016-10-03	277	86.29620808	0.515028701	5.464374762	61.02867583	8.599599223	2027.399229	2.28273537	370.4026384	0.10130905539019852	-5.60462417	0.453925361	0.491350531	0.523826689	-6.139701084	-6.095974701	-6.027278892	0.92070859
M16	2016	2016-10-04	M16 2016-10-04	278	86.30014934	0.515031149	5.068935893	109.0567245	4.130344274	2014.283831	2.264466728	313.6430107	0.061772770184698345	-5.815106123	0.4684948	0.49669867	0.515466348	-6.339196897	-6.311804793	-6.29335442	0.962992642
M16	2016	2016-10-05	M16 2016-10-05	279	86.72659401	0.515296021	5.74873031	34.57652651	6.870986703	2079.86105	2.373931299	299.2529973	0.05272006712490368	-5.65945092	0.417931239	0.457810115	0.475023723	-6.156349842	-6.117261035	-6.086983761	0.893999795
M16	2016	2016-10-06	M16 2016-10-06	280	84.40603416	0.51385468	6.440805423	34.09747357	4.739031833	2189.644016	2.370057091	334.2017318	0.06026379873879817	-5.091954671	0.27555928	0.314825105	0.332799624	-5.445928608	-5.406779776	-5.362556361	0.805669622
M16	2016	2016-10-08	M16 2016-10-08	282	80.39758726	0.511364961	5.309734738	43.49014446	3.601980871	2060.394695	1.980796701	303.6807042	0.014369358260663795	-4.945816252	0.350967994	0.369396183	0.384572777	-5.3313316	-5.315212435	-5.291347018	0.936330868
M16	2016	2016-10-09	M16 2016-10-09	283	76.35499597	0.508854035	5.420457351	37.69362458	3.389282325	2047.17913	1.723265152	326.8656087	-7.830955870036238e-6	-4.034764729	0.23231213	0.286580338	0.343846441	-4.408235907	-4.321345067	-4.262751766	0.878005786
M16	2016	2016-10-10	M16 2016-10-10	284	76.00854036	0.508638845	5.194918821	49.97078482	2.478154416	2014.106834	1.676078688	324.5740249	-0.0028045348080812105	-4.164426473	0.317195907	0.333580413	0.40136954	-4.571582133	-4.498006887	-4.444929762	0.931734255
M16	2016	2016-10-13	M16 2016-10-13	287	76.07553545	0.508680457	6.017583119	39.91828143	5.224306218	2109.621145	1.76547044	337.9522964	0.0032341233013020165	-4.108286856	0.340475063	0.360664352	0.391250239	-4.51264664	-4.468951208	-4.434658003	0.87263289
M16	2016	2016-10-15	M16 2016-10-15	289	68.35289497	0.503883786	5.114129429	30.20469183	4.060638116	1940.790249	1.188557799	1.182962329	-0.1769120716907036	-2.862149335	0.150555136	0.198772894	0.238779242	-3.112202116	-3.060922229	-3.007658091	0.903032231
M16	2016	2016-10-21	M16 2016-10-21	295	69.8612797	0.504820671	4.39973828	46.5035801	4.562050853	1818.390235	1.173479724	10.80206702	-0.17128617835326496	-3.317424483	0.086453212	0.126478469	0.154890429	-3.508642537	-3.443902952	-3.419161588	1.060124138
M17	2016	2016-06-19	M17 2016-06-19	171	15.46863843	0.58873498	1.30210006	138.3685437	16.79535482	2201.054834	2.08387743	207.6819884	0.2597781601269965	-4.880602394	0.428272193	0.487753185	0.541818782	-5.416932349	-5.368355579	-5.272292493	0.878279054
M17	2016	2016-06-20	M17 2016-06-20	172	14.5309761	0.561536653	1.369933512	263.2487407	13.89713383	2064.729852	1.723748103	505.455511	0.38795539170658533	-4.029675565	0.74093022	0.784158658	0.82139178	-4.855317708	-4.813834223	-4.754838407	0.876652647
M17	2016	2016-06-21	M17 2016-06-21	173	13.6694974	0.536548148	1.579166256	267.6227254	15.21761878	2146.264681	1.625787899	256.9816853	0.23939980780264591	-3.850973273	0.356878347	0.400557777	0.463704193	-4.323482978	-4.25153105	-4.193477094	0.888255459
M17	2016	2016-06-22	M17 2016-06-22	174	13.35293341	0.527365726	1.599501542	292.8587396	11.64155098	2035.757528	1.472951409	405.069084	0.2927096846765369	-3.642192566	0.517543857	0.559545554	0.638025776	-4.262539395	-4.201738119	-4.121201829	0.927269022
M17	2016	2016-06-24	M17 2016-06-24	176	12.99454529	0.516970132	2.143556345	284.6726623	12.40698079	2106.683027	1.460967296	318.4643648	0.24638737138630318	-3.499941774	0.496398906	0.520506944	0.544555508	-4.063419276	-4.020448717	-3.968118774	0.898362454
M17	2016	2016-06-27	M17 2016-06-27	179	14.42068143	0.558337387	2.87369953	466.2831684	12.19978026	1690.854876	1.289530778	566.31803	0.4131764255032696	-3.20407606	0.881819161	0.962435003	1.041579486	-4.254176667	-4.166511063	-4.062213716	0.931756375
M17	2016	2016-06-28	M17 2016-06-28	180	16.03665564	0.605211186	2.882166512	351.913489	15.19056552	1867.010855	1.777781624	257.5482444	0.30392914748249455	-4.373433228	0.534466207	0.56052723	0.608899839	-4.968139385	-4.933960458	-4.921539336	0.922519076
M17	2016	2016-06-29	M17 2016-06-29	181	14.72237074	0.567088346	3.485491149	190.7392321	13.73065072	2128.550252	1.801177686	376.0212948	0.32778804693636393	-4.121566776	0.639196134	0.667599393	0.707194103	-4.844292232	-4.78916617	-4.747856266	0.858098317
M17	2016	2016-06-30	M17 2016-06-30	182	15.87491867	0.600519758	4.100293613	620.6247602	14.63943219	1912.98168	1.78454792	510.360039	0.4550857815019377	-3.887844402	1.325326311	1.375750505	1.41899029	-5.326047891	-5.263594907	-5.2192915	0.816980948
M17	2016	2016-07-02	M17 2016-07-02	184	14.96064334	0.573999807	4.296993649	263.6493425	14.8498467	1927.935366	1.628240521	571.3033837	0.438030436613458	-3.613779387	0.837172792	0.918332129	0.992440726	-4.624785034	-4.532111516	-4.434904311	0.832289365
M17	2016	2016-07-06	M17 2016-07-06	188	21.57182249	0.76576715	5.274127875	116.952958	18.09785217	1555.198045	2.288012161	476.820432	0.8280164910533486	-5.848943656	0.519298682	0.565190535	0.603928991	-6.476182259	-6.414134191	-6.365111791	0.95862859
M17	2016	2016-07-07	M17 2016-07-07	189	17.2576664	0.640628467	4.789615702	154.1695314	18.95688931	1914.401186	2.053492182	469.1553869	0.504712916860873	-4.986153257	0.921849946	0.973321474	1.011267335	-6.004391608	-5.959474731	-5.921711829	0.91055008
M17	2016	2016-07-08	M17 2016-07-08	190	15.30026872	0.583851159	4.819774515	278.8075313	14.97592204	2156.353802	1.930657477	784.3409241	0.5763313577336496	-4.31637991	1.1077496	1.150371281	1.177123696	-5.496999686	-5.466751191	-5.394241359	0.838389246
M17	2016	2016-07-09	M17 2016-07-09	191	14.0116933	0.546474062	4.700552054	251.6655717	12.06424219	2332.719892	1.839865922	212.3533491	0.22408402344616263	-4.300345337	0.488903101	0.504454943	0.523888597	-4.835029863	-4.804800279	-4.778056982	0.876492946
M17	2016	2016-07-11	M17 2016-07-11	193	13.56327634	0.533467044	6.113107905	390.1081977	12.86012055	2255.606568	1.66687662	443.8013374	0.310551627778924	-3.520656665	0.585261679	0.632846504	0.686256207	-4.234196085	-4.153503169	-4.102217961	0.792047974
M17	2016	2016-07-13	M17 2016-07-13	195	12.334245	0.497817114	7.46975581	541.3009092	10.21917433	2695.797778	1.739915615	312.0234943	0.2232649897627746	-3.178399299	0.400901257	0.447744888	0.490850851	-3.670993264	-3.626144187	-3.555091562	0.685033071
M17	2016	2016-07-14	M17 2016-07-14	196	10.18586248	0.435499999	6.91857225	311.0578805	8.799076609	2656.237572	1.261282939	378.9084372	0.19360973671179044	-2.176576368	0.509740273	0.534294414	0.570929746	-2.753297656	-2.710870783	-2.682190274	0.647131673
M17	2016	2016-07-19	M17 2016-07-19	201	14.77848071	0.568715902	5.886232774	277.5331203	14.33320037	2498.629127	2.170969798	240.6378314	0.25507718967655446	-5.997785274	0.710242211	0.769923497	0.840076907	-6.855228649	-6.767708772	-6.68130142	1.036020621
M17	2016	2016-07-21	M17 2016-07-21	203	12.5640057	0.504481674	7.273952911	520.726715	12.75257934	2822.537064	1.904283278	268.9444713	0.2139278365083161	-4.945240344	0.411417669	0.47222247	0.52541313	-5.472578443	-5.417462814	-5.352701382	0.973838898
M17	2016	2016-07-23	M17 2016-07-23	205	11.67808167	0.478784095	8.726099994	477.5976236	11.01676059	3109.549609	1.867506177	351.4794428	0.2190737565182313	-4.402494764	0.324258506	0.356560088	0.402540775	-4.787430773	-4.759054853	-4.72597413	0.884032169
M17	2016	2016-07-24	M17 2016-07-24	206	10.58725936	0.447143129	8.715209131	258.7881771	9.384627759	3152.084275	1.624518622	316.6241369	0.18678871044077472	-3.643192162	0.33702506	0.359970137	0.385153599	-4.04687759	-4.003162299	-3.951505052	0.84098578
M17	2016	2016-07-27	M17 2016-07-27	209	19.40078026	0.702792756	9.551173845	263.388841	17.46828518	2191.731422	2.91904208	497.5625182	0.6604844794656559	-5.214495805	0.525433588	0.604205073	0.680583655	-5.908617793	-5.818700877	-5.725406458	0.669889598
M17	2016	2016-08-02	M17 2016-08-02	215	16.90779136	0.630479807	8.214373298	283.2413244	16.21476673	2061.045839	2.141265948	297.6618175	0.35396500716313717	-4.043959013	0.883558994	0.941595969	1.011966898	-5.097526217	-4.985554982	-4.910188868	0.70821872
M17	2016	2016-08-07	M17 2016-08-07	220	13.49243026	0.531412045	7.316088952	193.5278435	14.53716691	2548.021263	1.889129936	331.8067065	0.2607631893080991	-3.734182929	0.722435037	0.757965494	0.811382121	-4.564564801	-4.492148423	-4.433268282	0.741250547
M17	2016	2016-08-09	M17 2016-08-09	222	16.22971775	0.610811247	7.363596292	140.4139423	14.90999015	2154.832477	2.126367569	332.8615239	0.3560562024907933	-4.200418592	0.549748352	0.591511471	0.632630714	-4.827844434	-4.791930063	-4.743537616	0.740773606
M17	2016	2016-08-10	M17 2016-08-10	223	13.43828331	0.52984143	6.362356012	355.4464894	13.9465769	2420.902295	1.777718571	386.6430434	0.2824981211199488	-3.611682971	0.76215475	0.823162779	0.862994461	-4.493809059	-4.43484575	-4.335645606	0.76186475
M17	2016	2016-08-11	M17 2016-08-11	224	13.67342453	0.53666206	5.919978458	114.6938427	13.9441029	2493.46316	1.897704396	303.9079311	0.25524190168610783	-4.068294029	0.625237344	0.646173106	0.669537568	-4.729617272	-4.714467135	-4.6788623	0.80392408
M17	2016	2016-08-12	M17 2016-08-12	225	14.63348888	0.564510192	5.738647339	68.10167333	13.37981659	2334.595	1.970810264	143.8257431	0.2024952722748149	-4.341962662	0.502256171	0.53280597	0.55442349	-4.932102188	-4.874768633	-4.839331438	0.826175928
M17	2016	2016-08-17	M17 2016-08-17	230	12.08825974	0.490681936	6.413087601	398.0999843	10.59439693	3041.013915	1.949217038	202.5691971	0.18328951680576333	-3.742572082	0.357433497	0.357433497	0.357433497	-4.100005578	-4.100005578	-4.100005578	0.7200145
M17	2016	2016-08-21	M17 2016-08-21	234	11.70592746	0.479591805	7.632358821	223.0076353	11.37306046	3051.902628	1.833191145	662.3632117	0.31234407195680436	-3.204357274	0.277785862	0.289595296	0.327422598	-3.531425286	-3.49395257	-3.473805548	0.655487553
M17	2016	2016-08-22	M17 2016-08-22	235	10.36433668	0.440676916	7.20753569	282.0542745	12.08440172	3099.233437	1.542399192	272.1323405	0.17319916543069752	-2.879953853	0.22803735	0.244067824	0.262697726	-3.141806782	-3.124021678	-3.097434077	0.700196616
M17	2016	2016-08-26	M17 2016-08-26	239	7.449403074	0.356124817	5.954057274	243.9015449	8.069840616	3164.655318	0.953812754	207.1400849	0.12879691077165742	-1.805336509	0.132703183	0.142449395	0.160240974	-1.972645733	-1.947785903	-1.929826051	0.709784167
M17	2016	2016-08-27	M17 2016-08-27	240	7.551371717	0.359082573	5.333339423	79.57385738	8.172046844	3021.762869	0.930913758	292.9912782	0.1396044555159532	-1.79054515	0.061281866	0.081939157	0.093322147	-1.88212271	-1.872484308	-1.857371842	0.721285324
M6	2015	2015-07-06	M6 2015-07-06	187	146.3024378	0.218586618	3.103735393	331.753465	54.75151052	557.7489724	1.041035941	34.22001423	0.12646232709701005	-10.54278167	0.670603607	0.780267399	0.902070763	-11.49697522	-11.32304907	-11.17121715	3.797700895
M6	2015	2015-07-07	M6 2015-07-07	188	155.1163428	0.228143058	2.787199304	236.9774884	55.77665704	534.6978282	0.985688642	-11.04519226	0.07504754632205418	-11.66179888	0.258155093	0.389552619	0.511897688	-12.19800549	-12.05135149	-11.88636346	4.436669341
M6	2015	2015-07-08	M6 2015-07-08	189	139.4241017	0.21112881	2.789350262	198.2024108	53.04554857	564.0635835	1.009339234	-14.76931039	0.05411234279601234	-10.33864413	0.063489782	0.199051003	0.329541549	-10.68310835	-10.53769514	-10.38288685	3.841118448
M6	2015	2015-07-10	M6 2015-07-10	191	163.7964901	0.237554473	4.619756685	420.9418254	62.53339461	541.2424389	1.113447216	29.42812322	0.15417752860818026	-11.14912243	0.669651415	0.810328398	0.961616476	-12.13049749	-11.95945083	-11.73593229	3.7549340940000002
M6	2015	2015-07-11	M6 2015-07-11	192	137.219711	0.208738709	4.055905298	413.4448324	51.50237094	581.727442	1.074245822	8.155925243	0.07844732549252106	-8.907817688	1.160108534	1.298513983	1.393743112	-10.3319376	-10.20633167	-10.09890594	3.10955981
M6	2015	2015-07-12	M6 2015-07-12	193	143.2678086	0.215296334	4.776966548	515.2274655	49.69896449	629.0676141	1.435619723	33.75352094	0.1191525256167001	-8.156107759	1.324360557	1.459133296	1.592601092	-9.784963692	-9.615241055	-9.432400415	2.130466975
M6	2015	2015-07-13	M6 2015-07-13	194	146.6107077	0.218920858	5.192021494	571.9572876	51.53635783	643.9769808	1.570781886	26.24453448	0.11520840761132047	-8.468649969	1.004857421	1.093938017	1.19536122	-9.677054374	-9.562587986	-9.424404041	2.021759843
M6	2015	2015-07-14	M6 2015-07-14	195	135.9351663	0.207345946	5.331544202	552.8056279	51.00579369	664.425634	1.508194567	46.4621183	0.11895709614547922	-7.871961246	0.880938905	1.034816036	1.16389672	-9.062601338	-8.906777283	-8.708720356	1.957297508
M6	2015	2015-07-15	M6 2015-07-15	196	125.5561387	0.196092528	4.734648887	423.1916613	44.16294891	680.5060847	1.417785805	17.27861197	0.07258046709669232	-7.660964229	0.702872861	0.764589863	0.814455953	-8.501574183	-8.425554092	-8.340632676	2.026301559
M6	2015	2015-07-16	M6 2015-07-16	197	111.4776118	0.180827943	4.011867958	252.8603387	43.57427622	707.207814	1.305119693	7.971398611	0.049598256159701974	-6.937079881	0.435125887	0.484491916	0.53737483	-7.510002504	-7.421571798	-7.365697879	1.993230942
M6	2015	2015-07-17	M6 2015-07-17	198	109.2763561	0.17844124	4.29888622	367.5432977	39.9005675	735.8430227	1.380268189	52.94309509	0.07902973407379035	-6.889651135	0.732530921	0.805055102	0.892834162	-7.819389685	-7.694706237	-7.579787128	1.871824039
M6	2015	2015-07-18	M6 2015-07-18	199	133.4316494	0.204631518	4.900882685	414.8103847	50.2579478	754.8174166	1.9571527	59.64428754	0.1293159541087531	-8.268219176	0.999754069	1.094156143	1.20728676	-9.502472875	-9.362375319	-9.179368228	1.584231108
M6	2015	2015-07-20	M6 2015-07-20	201	137.4869653	0.209028478	4.894027315	87.00854074	53.84557053	662.4498615	1.523271223	28.48175737	0.10158591627156258	-9.600222046	0.191476074	0.300192979	0.405838926	-10.02776519	-9.900415025	-9.746941381	2.363389535
M6	2015	2015-07-21	M6 2015-07-21	202	147.9106659	0.220330333	4.941834696	275.4130828	51.05480743	672.7496729	1.770659018	-3.655667197	0.07619760788358312	-9.724201834	0.439415238	0.522354905	0.579799595	-10.31518155	-10.24655674	-10.15932775	2.059445466
M6	2015	2015-07-22	M6 2015-07-22	203	143.569286	0.215623209	5.571840488	418.6505768	56.66786813	684.3974842	1.75525413	10.29741641	0.08867243766979158	-8.754848262	0.784451274	0.878768244	0.962114407	-9.776010539	-9.633616507	-9.509829395	1.870423229
M6	2015	2015-07-23	M6 2015-07-23	204	135.6799293	0.207069207	5.421402565	362.0507806	49.40792104	708.565281	1.740418837	28.18255463	0.09805730745929375	-8.268399453	0.554562015	0.654566784	0.740855449	-9.037773448	-8.922966237	-8.798494733	1.781553801
M6	2015	2015-07-24	M6 2015-07-24	205	126.9088686	0.19755922	5.012077131	317.8884284	46.16262835	723.9997214	1.652817069	37.11427982	0.09315265343144268	-7.907526137	0.407955942	0.499145827	0.581513076	-8.520076737	-8.406671964	-8.301268598	1.794101934
M6	2015	2015-07-25	M6 2015-07-25	206	119.1477834	0.189144295	5.625899833	340.1599863	44.27526019	752.4902935	1.628177779	55.04270693	0.09589357661794623	-7.039408622	0.513617495	0.623722671	0.740031041	-7.828332141	-7.663131294	-7.511071116	1.621308353
M6	2015	2015-07-26	M6 2015-07-26	207	131.8098366	0.202873074	5.505759857	341.0724355	48.67636579	750.7467035	1.893587994	-3.157215245	0.0591985827514183	-8.089712872	0.519748658	0.592691291	0.66452194	-8.779003874	-8.682404164	-8.575116945	1.602060394
M6	2015	2015-07-27	M6 2015-07-27	208	189.0931656	0.264982289	6.602176583	93.54125978	67.49296133	651.7571379	2.400811605	74.78794958	0.32321775225206734	-11.23595966	0.783710588	0.900710483	1.008428428	-12.31862246	-12.13667014	-11.96489191	1.755025202
M6	2015	2015-07-28	M6 2015-07-28	209	165.6306957	0.239543202	7.577913518	346.5092858	61.83971787	677.3708644	2.119755981	46.60925544	0.18597278693279337	-8.771894265	0.899968446	1.061166718	1.230013595	-10.08072361	-9.833060983	-9.611674519	1.551810859
M6	2015	2015-07-29	M6 2015-07-29	210	159.8117105	0.233233992	6.607207351	248.2797145	54.24358789	702.7480563	2.195046243	15.77921141	0.1214323105661393	-9.553011681	0.75313059	0.839618261	0.921293295	-10.51451019	-10.39262994	-10.27669662	1.632029117
M6	2015	2015-07-30	M6 2015-07-30	211	214.2364899	0.292243836	7.445053399	102.714552	74.04542522	665.352394	3.09736675	47.07910419	0.3470802505188526	-13.68192151	0.596022168	0.714903771	0.833913014	-14.53859839	-14.39682528	-14.19916763	1.656478221
M6	2015	2015-07-31	M6 2015-07-31	212	160.5293523	0.234012092	6.29877044	223.2143494	59.50515782	661.1650754	1.921079024	15.08176735	0.12250188090431478	-8.887920568	0.140625687	0.206270833	0.265155014	-9.181386828	-9.094191401	-8.985445189	1.73494696
M6	2015	2015-08-01	M6 2015-08-01	213	143.8814746	0.215961699	5.029231429	72.70604577	53.05402537	692.1143719	1.812561088	29.05252816	0.11301647640219184	-9.564604874	0.141001458	0.185082456	0.237758759	-9.804524237	-9.74968733	-9.675073286	1.978817074
M6	2015	2015-08-02	M6 2015-08-02	214	135.5419916	0.206919648	4.690412149	150.4014546	51.99473444	708.7945969	1.748501526	36.24079848	0.10683671048644348	-9.169044625	0.17890465	0.260268552	0.330451641	-9.510942982	-9.429313177	-9.31792112	1.966479115
M6	2015	2015-08-03	M6 2015-08-03	215	118.4876157	0.188428511	4.689845708	193.1738796	45.46124156	721.0355658	1.484340691	20.56778702	0.06656857945217487	-7.576800478	0.247140005	0.355461951	0.414706016	-8.003999537	-7.932262429	-7.774879598	1.914183311
M6	2015	2015-08-04	M6 2015-08-04	216	122.4595943	0.192735113	5.584952256	452.7740316	43.89278355	751.0835453	1.69814806	29.79109844	0.07996036643839428	-7.084401067	0.517911462	0.619697537	0.697602031	-7.819253187	-7.704098603	-7.565153899	1.564439793
M6	2015	2015-08-05	M6 2015-08-05	217	133.8337065	0.205067447	6.297133577	202.9235474	49.78425761	782.5806024	2.09540671	36.39281095	0.10367462831803397	-7.609306792	0.202285197	0.311385883	0.426632845	-8.090939678	-7.920692675	-7.762027218	1.361783387
M6	2015	2015-08-06	M6 2015-08-06	218	120.4892797	0.190598807	6.069458571	172.6380928	47.6164173	813.2370978	1.924002749	64.94958119	0.10627076745648173	-6.791833845	0.364632581	0.410421154	0.457033189	-7.294150522	-7.202254999	-7.12231701	1.323770298
M6	2015	2015-08-07	M6 2015-08-07	219	127.1860502	0.197859753	6.776213714	313.1409926	50.75170346	846.0742584	2.238442089	97.61100405	0.15099351460415072	-6.676668684	0.635894182	0.743296343	0.848711981	-7.544715227	-7.419965027	-7.303833745	1.118523802
M6	2015	2015-08-08	M6 2015-08-08	220	105.4731422	0.174317621	5.866235107	152.7277195	40.23818665	852.2589154	1.736436865	52.51558842	0.07229492976374079	-5.840065957	0.367443853	0.393888332	0.409871014	-6.272332324	-6.233954289	-6.21093318	1.261217599
M6	2015	2015-08-09	M6 2015-08-09	221	99.48539244	0.167825428	5.417228393	228.9442013	41.52241442	857.5191282	1.616591855	54.16975789	0.06533857522735347	-5.615581277	0.531115931	0.597367512	0.675878989	-6.327450206	-6.212948789	-6.118432842	1.302643566
M6	2015	2015-08-10	M6 2015-08-10	222	99.57055851	0.167917769	5.716201464	265.841309	38.21793309	885.5189961	1.715556591	90.97007823	0.08627368517116873	-5.592104337	0.292577426	0.39742963	0.484510727	-6.121540861	-5.989533967	-5.821823932	1.222366629
M6	2015	2015-08-11	M6 2015-08-11	223	117.5711661	0.187434854	6.856904327	189.9000279	42.51518101	923.9266616	2.348305105	101.126688	0.13077830833822748	-6.426163198	0.591251069	0.690961847	0.789082582	-7.260172914	-7.117125045	-6.963439654	1.026191696
M6	2015	2015-08-12	M6 2015-08-12	224	87.45320252	0.154779576	6.841581548	246.363187	36.98709602	924.4416402	1.543249953	83.96463284	0.0633436600665191	-4.10205945	0.350596531	0.405343557	0.479866259	-4.604014033	-4.507403006	-4.414140765	0.99677456
M6	2015	2015-08-13	M6 2015-08-13	225	76.53391898	0.142940387	5.389511036	188.6300939	34.49788797	919.1442865	1.285722139	44.64519934	0.0355298292445484	-4.423084305	0.328983759	0.388124083	0.425749339	-4.870851524	-4.811208387	-4.729976916	1.290058376
M6	2015	2015-08-14	M6 2015-08-14	226	77.17501575	0.143635494	5.455774601	304.7579403	34.56677843	934.0935896	1.334733114	58.6985602	0.041142783648010404	-4.440585378	0.414302939	0.435795962	0.488270329	-4.958798294	-4.876381339	-4.840759152	1.247604858
M6	2015	2015-08-15	M6 2015-08-15	227	84.92460608	0.152037955	5.857152113	392.5275528	37.33270245	960.8529771	1.597654064	51.15462525	0.0467272201267808	-4.781057621	0.490212242	0.553353377	0.633096963	-5.451717352	-5.334410999	-5.252217374	1.122205769
M6	2015	2015-08-16	M6 2015-08-16	228	88.21185982	0.155602147	6.368997321	417.6338416	37.06117224	995.3079677	1.775855071	71.057455	0.05930029659107014	-4.511403556	0.424982051	0.510900433	0.606486519	-5.164358806	-5.02230399	-4.885618542	0.952654505
M6	2015	2015-08-17	M6 2015-08-17	229	84.23439513	0.151289597	6.653600589	409.2248945	32.88795514	1029.352772	1.755417662	81.57843908	0.058263540958303134	-4.393838303	0.49582006	0.571447487	0.646671894	-5.05062187	-4.965285791	-4.863002902	0.938630959
M6	2015	2015-08-18	M6 2015-08-18	230	88.04649134	0.155422847	7.028128958	403.6999414	36.01939898	1059.904044	1.946046476	78.55163102	0.06183784553236595	-4.503904227	0.562717786	0.641853001	0.748755153	-5.275206852	-5.145757228	-5.047413826	0.86789504
M6	2015	2015-08-19	M6 2015-08-19	231	83.19359254	0.150161111	7.105341435	395.7670841	35.56952691	1085.021095	1.868410576	93.77631332	0.06153007623149138	-4.334084055	0.466927065	0.579374749	0.652698412	-5.001569451	-4.913458803	-4.763492848	0.86987386
M6	2015	2015-08-20	M6 2015-08-20	232	84.46272381	0.151537161	6.96270747	393.192726	33.12327109	1111.428197	1.988555544	56.75087811	0.04818989851851336	-4.368962907	0.446166522	0.496701343	0.541751051	-4.946751783	-4.865664251	-4.788344563	0.823895061
M6	2015	2015-08-21	M6 2015-08-21	233	82.13633148	0.14901478	7.196036065	383.5872049	33.35808846	1133.308776	1.968267141	49.98120733	0.04274670981112419	-4.196698176	0.435049281	0.488177432	0.551490803	-4.755621315	-4.684875608	-4.616454023	0.799567184
M6	2015	2015-08-22	M6 2015-08-22	234	75.24963547	0.141547908	7.444755518	354.3654155	31.54171053	1158.203588	1.81459074	54.45712134	0.037697180828991664	-3.804249982	0.387330074	0.449002559	0.524455091	-4.35885718	-4.253252541	-4.166605542	0.786179336
M6	2015	2015-08-23	M6 2015-08-23	235	70.98689054	0.136926044	7.459905637	268.2493344	34.40145533	1173.33158	1.714270302	85.14825041	0.04264857125930632	-3.892328338	0.347045849	0.404724594	0.472889788	-4.37810681	-4.297052932	-4.209120637	0.851454479
M6	2015	2015-08-24	M6 2015-08-24	236	80.24491313	0.146964017	7.847216762	318.4502815	33.76273145	1194.533473	2.053860094	81.31859596	0.0522347276340724	-3.809219752	0.715953269	0.750971529	0.817262357	-4.635367149	-4.560191281	-4.516852291	0.695498886
M6	2015	2015-08-25	M6 2015-08-25	237	83.78662012	0.150804099	7.351132464	285.4720119	30.95869537	1168.038386	2.105547904	85.04024345	0.05844603945348489	-4.168329023	0.43601728	0.491911432	0.546716861	-4.750973925	-4.660240455	-4.598036764	0.742383197
M6	2015	2015-08-26	M6 2015-08-26	238	81.41581604	0.148233564	7.703766012	236.0232007	35.2832334	1165.04818	2.01636453	94.17774784	0.05838807842845692	-3.990085679	0.505978213	0.538896304	0.569905003	-4.567682626	-4.528981984	-4.469455912	0.742069258
M6	2015	2015-08-27	M6 2015-08-27	239	84.72370819	0.151820132	7.458326458	56.78317122	35.11819815	1152.653276	2.101146563	20.82846457	0.03302768837110013	-4.874277192	0.28488099	0.305096784	0.327185766	-5.233515193	-5.179373975	-5.1546605	0.869931674
M6	2015	2015-08-28	M6 2015-08-28	240	100.5079078	0.168934086	7.722580101	60.24695308	41.46545	1073.476778	2.369341192	101.0720929	0.0927991118084157	-5.272733097	0.285480988	0.34834019	0.380959897	-5.680056977	-5.621073287	-5.533744085	0.834525191
M6	2015	2015-08-29	M6 2015-08-29	241	81.4304458	0.148249426	6.813722339	141.3952017	34.55878786	1013.414217	1.628410293	51.47820503	0.0424860126108589	-4.269178133	0.22585401	0.260096274	0.297336737	-4.593059192	-4.529274407	-4.466284822	0.983131712
M6	2015	2015-08-30	M6 2015-08-30	242	75.88002117	0.142231401	6.133413476	135.4903004	28.26267681	991.9840848	1.440808595	35.37072558	0.031847682500792854	-4.150831774	0.271511035	0.296645774	0.334619563	-4.516779676	-4.447477547	-4.412728785	1.080339138
M6	2015	2015-08-31	M6 2015-08-31	243	60.79543732	0.125876003	5.857309113	93.67335723	23.89646566	967.8634062	1.057572769	27.99466202	0.019847116081163803	-3.197082785	0.156206548	0.196320419	0.223611665	-3.4505462	-3.393403204	-3.35756054	1.133639292
M6	2015	2015-09-01	M6 2015-09-01	244	45.85767352	0.109679793	4.82363128	237.1538536	27.94073039	951.3629685	0.746977514	41.66523026	0.01457237108599576	-2.702273348	0.169283527	0.197311432	0.221745034	-2.949115351	-2.89958478	-2.868271353	1.356603761
M6	2015	2015-09-02	M6 2015-09-02	245	58.93902589	0.123863196	4.600409226	276.1890079	27.5613158	964.395447	1.018968068	37.54306747	0.021065851583134426	-3.582014049	0.205708354	0.239230254	0.2921997	-3.901443951	-3.821244304	-3.772511607	1.318250602
M6	2015	2015-09-03	M6 2015-09-03	246	62.29002356	0.127496502	4.462771893	146.9768827	32.31487579	958.3073882	1.073570096	28.7102907	0.020880591505908354	-3.902650587	0.347762855	0.368937759	0.404117407	-4.305093934	-4.271588346	-4.234248528	1.363202995
M6	2015	2015-09-04	M6 2015-09-04	247	70.18617269	0.136057869	4.534782649	139.0049828	30.62168643	972.5112173	1.271202929	36.73073825	0.028160463929683105	-4.388780604	0.217172183	0.243117847	0.264125156	-4.69051564	-4.631898451	-4.583656554	1.294673486
M6	2015	2015-09-05	M6 2015-09-05	248	61.89658765	0.12706992	4.291128952	45.28761732	27.4907249	966.0917583	1.079943145	31.19432447	0.021244381414359418	-4.058458577	0.09939095	0.107647938	0.131195302	-4.212156744	-4.166106515	-4.140379201	1.409261194
M6	2015	2015-09-06	M6 2015-09-06	249	46.09906448	0.109941521	4.315210994	151.9615338	21.90186303	979.128087	0.792838328	27.81144571	0.012704655671307175	-2.880126124	0.095874419	0.112344204	0.131898046	-3.002704096	-2.992470328	-2.969770938	1.362254142
M6	2015	2015-09-07	M6 2015-09-07	250	41.87289395	0.105359313	3.801121726	129.9323336	17.98596833	985.1402469	0.333149465	-26.37876046	NA	-2.399520882	0.056539081	0.073149108	0.083666004	-2.509672861	-2.47266999	-2.461697736	2.700950851
M9	2015	2015-07-05	M9 2015-07-05	186	1491.359355	0.390257634	3.454338292	484.4162709	47.72380561	737.1327004	2.737683417	52.23851858	0.3380414352757343	-9.1836868290000009	1.618559575	1.879942355	2.143340002	-7.367717818	-7.063629184	-6.756875719	1.257955006
M9	2015	2015-07-06	M9 2015-07-06	187	1406.746171	0.371454705	4.046183601	331.1276885	45.77860162	781.1702963	2.773171444	78.66778643	0.3575764264079297	-7.439492227	1.212538061	1.40235867	1.627650685	-5.149411381	-4.841850897	-4.532929474	1.00599968
M9	2015	2015-07-07	M9 2015-07-07	188	1536.821171	0.40036026	3.450206321	237.2580034	50.2336409	777.3969858	3.228450034	67.94795026	0.4174389456888108	-10.15665905	0.70210652	0.891502103	1.093478141	-7.358756886	-7.048161157	-6.786695157	1.179744802
M9	2015	2015-07-08	M9 2015-07-08	189	1410.643718	0.372320826	3.468829214	198.5069666	47.98296095	766.1878378	2.688704231	38.29818262	0.25531028047704035	-8.298579406	0.740015879	0.919037757	1.122661171	-5.471203542	-5.217617163	-5.006622375	1.157422688
M9	2015	2015-07-11	M9 2015-07-11	192	1546.66685	0.402548189	4.378785655	413.1753579	50.72321079	645.2575556	0.820659954	469.7412824	NA	-9.234112784	2.017506799	2.254794647	2.451717404	-7.729211401	-7.488907431	-7.260208174	4.219521469
M9	2015	2015-07-12	M9 2015-07-12	193	1451.433641	0.381385254	5.416002548	514.8981896	49.64106292	728.7227249	1.327128198	494.7794738	NA	-6.372016715	1.875991696	2.095695329	2.287773179	-4.729685078	-4.467712043	-4.176046195	1.800509003
M9	2015	2015-07-13	M9 2015-07-13	194	1381.431716	0.36582927	6.260253268	571.6459503	45.0170329	814.4672533	2.870008492	80.28712228	0.34151306199345277	-10.6184517	1.875724628	2.047854276	2.214861528	-6.856629747	-6.666305976	-6.479337397	1.387424253
M9	2015	2015-07-14	M9 2015-07-14	195	1275.958007	0.342390668	6.699136964	553.1056638	43.47421234	832.4646923	2.602318746	137.4641957	0.39009105648883086	-9.274055759	1.609607687	1.762256608	1.958315689	-5.302342786	-5.036312367	-4.819707306	1.33641235
M9	2015	2015-07-15	M9 2015-07-15	196	1190.11256	0.323313902	6.132917298	422.8994123	41.68307642	857.3659803	2.444030028	118.1525833	0.29533374039389126	-9.097057882	1.297666254	1.429899782	1.535453508	-4.68684496	-4.526957665	-4.34692159	1.395808016
M9	2015	2015-07-16	M9 2015-07-16	197	1066.71224	0.295891609	5.39040531	253.1714559	34.84428634	864.893502	2.07666259	90.62494947	0.190540138241928	-7.826740869	0.971681882	1.03981777	1.142321238	-2.995457011	-2.866558639	-2.752732633	1.413338806
M9	2015	2015-07-17	M9 2015-07-17	198	992.864392	0.279480976	5.622056619	367.4082669	36.01158192	855.763866	1.792784194	157.6630078	0.2297684810404264	-6.865540915	0.975009019	1.096677939	1.195128739	-2.105635128	-1.962218853	-1.791023164	1.436077946
M9	2015	2015-07-18	M9 2015-07-18	199	1052.454696	0.292723266	6.297365214	414.8128599	38.42750754	868.1976624	2.015171515	193.9826319	0.30981460728048854	-6.785642318	1.318333286	1.443299513	1.585243813	-2.425598586	-2.228941831	-2.060859682	1.262729177
M9	2015	2015-07-19	M9 2015-07-19	200	1039.755405	0.289901201	6.397097946	417.5925993	37.07785834	878.477998	2.031910627	126.2082722	0.21925247194576994	-6.953722228	1.132701799	1.218751332	1.31691591	-2.299944146	-2.172473559	-2.067223004	1.283346718
M9	2015	2015-07-21	M9 2015-07-21	202	1670.962927	0.430169539	5.656373304	275.0252334	53.80266755	813.4084596	4.038024844	123.3421641	0.7343570800151816	-9.34113293	1.608011626	1.788702637	1.982366987	-7.371684643	-7.129835568	-6.880691497	0.867484719
M9	2015	2015-07-22	M9 2015-07-22	203	1452.342782	0.381587285	6.614663762	418.6471246	48.92737206	805.4592434	3.0694557	120.5448591	0.497321111618621	-10.88672245	1.882112511	2.074861602	2.289341406	-7.180325616	-6.961584056	-6.733847288	1.330047187
M9	2015	2015-07-23	M9 2015-07-23	204	1254.551614	0.337633692	6.995617619	361.6734497	43.22356101	848.3663269	2.612936718	148.1804015	0.3919724673809854	-8.897841395	1.253825091	1.408419397	1.565264277	-4.524952337	-4.306260792	-4.109509948	1.276988646
M9	2015	2015-07-24	M9 2015-07-24	205	1179.478195	0.32095071	6.857437518	317.5700116	43.29945577	874.3309935	2.477798751	129.4448386	0.30583748579420045	-8.188517031	1.113005762	1.229099679	1.338098259	-3.561441359	-3.41761671	-3.235653916	1.239283007
M9	2015	2015-07-26	M9 2015-07-26	207	1183.967496	0.321948332	7.003219435	341.0740308	41.2887823	885.3365003	2.558887647	171.9195538	0.37692968483559247	-8.364915065	1.134432174	1.260622336	1.409840248	-3.86773494	-3.625537401	-3.425595919	1.225862008
M9	2015	2015-07-27	M9 2015-07-27	208	1855.143751	0.471098611	6.98383847	93.84197582	59.35170705	855.1013104	5.259212101	153.4787838	1.1362837175263403	-7.313526967	1.072818232	1.244251946	1.423343635	-8.78124852	-8.557778913	-8.266955471	0.52147975
M9	2015	2015-07-28	M9 2015-07-28	209	1956.335608	0.493585691	8.341069351	346.1815618	57.94021007	791.5824236	5.03660768	142.5173138	1.2239340724442478	-6.073342857	1.925216619	2.274612258	2.56836733	-8.84083055	-8.347955115	-7.880220979	0.452189989
M9	2015	2015-07-29	M9 2015-07-29	210	1612.07814	0.417084031	8.379969101	248.2812298	52.77710345	860.4087126	4.131076299	179.9104382	0.8627396377677483	-6.89585207	1.964119846	2.199255706	2.401158917	-5.399987617	-5.095107776	-4.765670599	0.625973557
M9	2015	2015-08-01	M9 2015-08-01	213	1580.122464	0.40998277	7.313849845	72.7036731	50.00168833	923.7295997	4.566100366	67.84003228	0.438397003148869	-9.140415251	0.533385605	0.64085871	0.7371238	-5.924054343	-5.78127396	-5.638880966	0.750674634
M9	2015	2015-08-02	M9 2015-08-02	214	1402.302758	0.37046728	7.155811202	150.4072766	45.63160413	917.764527	3.662828466	137.023788	0.49374951729091826	-5.695165506	1.239585108	1.326297019	1.422355087	-7.142703039	-3.021462525	-6.888875196	0.583070456
M9	2015	2015-08-03	M9 2015-08-03	215	1310.443216	0.350054048	6.967810679	193.1696726	44.87065963	913.2832284	3.210863309	125.8522768	0.39141968804908694	-10.76428832	1.254210673	1.378148761	1.496825172	-6.283901179	-6.142437081	-5.982028336	1.257172209
M9	2015	2015-08-04	M9 2015-08-04	216	1278.30208	0.342911573	7.961524744	452.7838385	44.04530227	897.6581402	2.961412113	214.4719848	0.5417693221002695	-8.668556743	1.641035337	1.831177444	1.987277948	-4.697943222	-4.499734187	-4.282569574	1.097688756
M9	2015	2015-08-05	M9 2015-08-05	217	1251.053669	0.336856371	8.636063815	202.919346	43.21736484	921.5861341	2.975881592	229.9772136	0.5389346424436192	-8.441174811	1.413896138	1.597175313	1.745331656	-4.280698097	-4.038350124	-3.798452041	1.063698422
M9	2015	2015-08-06	M9 2015-08-06	218	1043.078405	0.290639646	8.63676103	172.9496937	37.29088243	970.5901959	2.387564975	231.7471167	0.34185737439445024	-6.710990224	1.403736883	1.479049928	1.535476427	-2.306913814	-2.190040152	-2.109489194	1.054053548
M9	2015	2015-08-07	M9 2015-08-07	219	1065.680733	0.295662385	9.611237357	312.8368814	39.98404973	977.9073622	2.475644815	349.975845	0.506064043127632	-5.98329714	1.469877617	1.616578252	1.756910327	-1.785090241	-1.599875392	-1.406114683	0.906324047
M9	2015	2015-08-08	M9 2015-08-08	220	903.819267	0.25969317	8.585107732	152.7161337	39.55053078	984.2073749	1.657146391	717.2972821	NA	-5.547479504	1.09011309	1.141059609	1.189721189	-6.763753119	-6.688539113	-6.639589267	1.255353676
M9	2015	2015-08-09	M9 2015-08-09	221	843.0770029	0.24619489	8.043869018	229.2471576	32.77840059	955.460786	1.427733283	732.9031212	NA	-4.631237203	1.441491775	1.536431796	1.628840995	-6.289486947	-6.167669	-6.014190179	1.216413438
M9	2015	2015-08-10	M9 2015-08-10	222	801.7794522	0.237017656	8.383696583	265.8484666	34.55669225	987.8725554	1.588642365	298.1406416	0.2216152437282441	-4.274298242	0.912278296	1.031524621	1.123053797	-5.467024445	-5.305822862	-5.11711165	1.008950709
M9	2015	2015-08-11	M9 2015-08-11	223	889.6659247	0.256547983	9.187268482	189.9028307	33.90689941	1000.169642	1.905244169	330.0435626	0.31112687086539986	-4.85062778	1.603766448	1.727287565	1.837095227	-6.706944846	-6.577915345	-6.415641186	0.954725619
M9	2015	2015-08-12	M9 2015-08-12	224	710.7363208	0.216785849	8.903513542	246.3853825	26.78429872	995.3396754	1.354652317	290.2839546	0.1649770907304873	-3.35441332	0.680485975	0.729207247	0.856237559	-4.229788403	-4.083620567	-3.977406963	0.928581437
M9	2015	2015-08-13	M9 2015-08-13	225	599.7809996	0.192129111	7.22187306	188.6297949	28.8493158	1011.475531	1.061232045	213.6086812	0.08752764526889564	-3.331008523	0.533636136	0.57381572	0.609382997	-3.967363485	-3.904824243	-3.862607021	1.177054728
M9	2015	2015-08-14	M9 2015-08-14	226	555.6307929	0.182317954	7.347838893	304.7573944	27.29463363	1004.468318	0.930464223	236.5414331	0.08043750189303256	-2.985043209	0.636300926	0.671631478	0.708489262	-3.708383665	-3.656674687	-3.610202372	1.203045937
M9	2015	2015-08-15	M9 2015-08-15	227	659.9123901	0.205491642	7.740976964	392.5294199	28.28030776	970.7737744	1.124637058	275.2005293	0.13495752370723588	-3.674471172	0.62682733	0.680911202	0.755471743	-4.439891697	-4.355382373	-4.273254343	1.225218998
M9	2015	2015-08-16	M9 2015-08-16	228	586.5731254	0.189194028	8.632432018	417.3402481	26.41158039	1029.779846	1.040485044	264.6577938	0.09886992123777767	-3.208219131	0.601305801	0.646056589	0.695647821	-3.914076059	-3.854275721	-3.792732166	1.156270512
M9	2015	2015-08-17	M9 2015-08-17	229	509.9835153	0.172174115	9.282164708	409.5298376	25.59326519	1079.199192	0.898818719	311.5244976	0.08389206677505241	-2.38583067	0.378526354	0.434652171	0.492896361	-2.899357944	-2.820482841	-2.78252588	0.995402613
M9	2015	2015-08-18	M9 2015-08-18	230	529.0525271	0.176411673	9.764545077	403.7101824	25.56105553	1094.601914	0.968337765	308.3662608	0.08962134490983638	-2.396368578	0.468756533	0.501355005	0.548764464	-2.959968904	-2.897723583	-2.820143981	0.92802145
M9	2015	2015-08-19	M9 2015-08-19	231	505.3708927	0.171149087	10.00237896	395.74897	24.31227102	1104.730801	0.919732583	299.8534565	0.07921089953162559	-2.339090991	0.396497739	0.450930796	0.486801223	-2.84445174	-2.790021787	-2.71396433	0.953711044
M9	2015	2015-08-20	M9 2015-08-20	232	504.6300052	0.170984446	10.00589674	393.4981358	24.45808013	1107.823373	0.918364247	300.0897513	0.07941159611522297	-2.261347184	0.386383737	0.41837137	0.467754318	-2.732326608	-2.679718554	-2.649982693	0.92338655
M9	2015	2015-08-21	M9 2015-08-21	233	502.968505	0.170615223	10.33076898	383.5956083	22.48594608	1112.758431	0.922332232	304.6528766	0.07922692510187147	-2.279729125	0.405372638	0.435745981	0.456002312	-2.768280675	-2.715475105	-2.678858578	0.926887722
M9	2015	2015-08-22	M9 2015-08-22	234	466.5111011	0.162513578	10.60575298	354.3566854	22.69888258	1124.538918	0.839143954	299.4531462	0.0668405188224928	-2.034559142	0.343561842	0.37740146	0.409965902	-2.454559273	-2.411960602	-2.374592619	0.909211911
M9	2015	2015-08-23	M9 2015-08-23	235	434.2265672	0.155339237	10.6355403	268.2481975	26.83417016	1143.388506	0.784518518	346.2568215	0.06485077294932354	-2.037453232	0.28764748	0.341655292	0.378905893	-2.438986172	-2.379108524	-2.322513573	0.973903031
M9	2015	2015-08-24	M9 2015-08-24	236	476.2200741	0.164671128	11.03632935	318.7480299	23.05290918	1146.742271	0.888263872	356.0603471	0.08019448308756308	-2.087180499	0.403650474	0.461666418	0.49802206	-2.59257572	-2.548846917	-2.470952568	0.881148848
M9	2015	2015-08-25	M9 2015-08-25	237	493.2719598	0.168460436	10.85916922	285.4902848	22.37811264	1157.154683	0.948602083	304.1310249	0.07560514245499016	-2.113749607	0.40393308	0.448669815	0.501254884	-2.646142601	-2.562419421	-2.514466077	0.83560443
M9	2015	2015-08-27	M9 2015-08-27	239	528.1137509	0.176203056	10.1266357	56.49338808	25.07896207	1097.480747	0.983745922	275.4377905	0.08066351733888659	-2.813590923	0.276658234	0.303814477	0.339479283	-3.177379431	-3.1174054	-3.069602917	1.072529576
M9	2015	2015-08-28	M9 2015-08-28	240	725.3093401	0.220024298	9.54160981	60.25804829	30.77347174	1011.143622	1.378365994	250.6940671	0.15282288200474597	-4.072461326	0.496340105	0.541895154	0.597007504	-4.683807155	-4.61435648	-4.522917087	1.107958992
M9	2015	2015-08-29	M9 2015-08-29	241	531.4080716	0.176935127	8.869976423	141.0940747	26.19559712	1009.19448	0.871285408	239.9817856	0.07342731912373009	-2.55124179	0.307752272	0.35547131	0.398693484	-2.966892065	-2.9067131	-2.818702573	1.098050836
M9	2015	2015-08-30	M9 2015-08-30	242	515.5435179	0.173409671	8.254693667	135.4986282	25.34844818	961.8717902	0.764624146	207.8937078	0.06162408549694907	-2.458591221	0.472311089	0.496371565	0.521614465	-2.983963027	-2.954962786	-2.919043621	1.205784192
M9	2015	2015-08-31	M9 2015-08-31	243	434.2705424	0.155349009	7.749773786	93.68664746	22.45208717	951.8512945	0.601698378	197.5656236	0.04172620787291301	-1.967887272	0.355911435	0.381692402	0.391389246	-2.361045927	-2.349579674	-2.315576747	1.226457897
M9	2015	2015-09-01	M9 2015-09-01	244	343.1624041	0.135102756	6.81208497	237.4642435	22.16393761	936.8732176	0.424469877	223.074087	0.029026001239203472	-1.566364946	0.308892515	0.321418224	0.354561657	-1.908137075	-1.887783169	-1.858835236	1.383812812
M9	2015	2015-09-03	M9 2015-09-03	246	405.4753499	0.148950078	6.662440702	146.9757003	23.61861875	960.9423149	0.554631389	213.8101375	0.038634762411142165	-2.013178527	0.408147195	0.445587912	0.481337251	-2.486233898	-2.458766438	-2.432106447	1.361159794
M9	2015	2015-09-04	M9 2015-09-04	247	436.4846013	0.155841023	6.604743536	139.0085904	23.17878685	965.7309924	0.613040127	213.856353	0.04480912621357332	-2.157448578	0.354376294	0.376605287	0.39994447	-2.572811729	-2.534053866	-2.495814552	1.3197231
M9	2015	2015-09-05	M9 2015-09-05	248	445.0406576	0.157742368	6.169986589	45.28919761	23.07062142	974.6175331	0.643880673	152.9327923	0.03627232237528954	-2.421686513	0.246894326	0.259635434	0.281017406	-2.701829197	-2.681321947	-2.657319008	1.410404879
M9	2015	2015-09-06	M9 2015-09-06	249	417.7578317	0.151679518	6.140803899	151.6732075	20.97773615	922.1979624	0.541834684	185.360749	0.036866548513283005	-2.11665139	0.291651372	0.303985277	0.319511626	-2.452563874	-2.420636667	-2.384983825	1.464919643
M9	2015	2015-09-07	M9 2015-09-07	250	407.0422076	0.149298268	5.650653929	129.9268271	22.28941434	995.9854471	0.192672729	-38.69641976	NA	-2.001930594	0.230940604	0.249693097	0.249693097	-2.253799656	-2.251623691	-2.251623691	3.896368616
M10	2015	2015-07-10	M10 2015-07-10	191	476.6752557	0.510478009	4.687159107	420.7779346	38.47597083	430.5488456	0.259901601	49.73764709	0.34670240519805595	-9.015807544	0.248334794	0.511963142	0.80218133	-9.913295584	-9.527770686	-9.179006377	13.00849175
M10	2015	2015-07-11	M10 2015-07-11	192	419.6371586	0.45651576	4.20801331	413.2292528	34.8892964	453.9624584	0.301781106	51.33492724	0.23413341599022056	-6.68271167	0.540125865	0.691029488	0.860310214	-7.585655208	-7.373741159	-7.164553555	8.304088051
M10	2015	2015-07-12	M10 2015-07-12	193	379.2061812	0.418265072	5.48386869	514.9640448	31.40187515	500.0542105	0.397980016	88.61845418	0.22486979706000385	-4.748788545	0.103254872	0.31290838	0.519071341	-5.325315082	-5.061696925	-4.791658584	4.474585742
M10	2015	2015-07-13	M10 2015-07-13	194	400.2968161	0.438218369	5.833739548	571.70821780000006	32.5694262	503.1982238	0.458920764	108.6851458	0.3061553884115641	-4.576787597	0.39738413	0.577774535	0.736356148	-5.34836379	-5.154562132	-4.930915285	3.739851151
M10	2015	2015-07-14	M10 2015-07-14	195	384.2226283	0.423011001	5.842533643	552.8049051	32.01130141	518.6999128	0.481342233	97.91829292	0.2474468588847719	-4.619327015	0.443251249	0.644683155	0.838227278	-5.491745362	-5.26401017	-4.994977892	3.598785877
M10	2015	2015-07-15	M10 2015-07-15	196	366.6125185	0.406350538	5.067704738	422.8967045	31.12341636	537.8823116	0.50277215	68.94037674	0.17277506393055103	-4.391448633	0.452225435	0.558159519	0.644670386	-5.11016637	-4.949608152	-4.826422513	3.275426527
M10	2015	2015-07-16	M10 2015-07-16	197	320.4525219	0.362679775	4.463358476	253.1642005	27.01534812	579.5638253	0.46098506	64.71643199	0.10626086204050764	-3.334236664	0.31147056	0.380756693	0.411873766	-3.793946596	-3.714993357	-3.644160414	2.712319461
M10	2015	2015-07-17	M10 2015-07-17	198	299.8466156	0.343185067	5.156195702	367.7229652	26.72812645	602.6211762	0.425987737	111.6398453	0.11530857003139837	-2.562517503	0.419739101	0.495300755	0.568830907	-3.131011034	-3.057818258	-2.926721233	2.255802174
M10	2015	2015-07-18	M10 2015-07-18	199	344.2164996	0.385162251	5.817588006	414.8089447	30.29962824	595.7093248	0.565038873	186.0376869	0.27273425487923064	-3.081082351	0.716338007	0.831017315	0.940989125	-4.057534466	-3.912099666	-3.759549187	2.044825475
M10	2015	2015-07-19	M10 2015-07-19	200	401.6213617	0.439471487	5.050577333	417.5837938	33.29683402	536.8205821	0.612727062	81.27253409	0.25605132510093404	-5.09778557	0.986329669	1.082846363	1.192154802	-6.32149192	-6.180631933	-6.044662339	3.119936604
M10	2015	2015-07-20	M10 2015-07-20	201	524.0514152	0.555299352	3.751685095	87.30732297	37.17583344	556.2823001	1.307592624	13.18875686	0.31780128965397897	-11.60509724	1.11173613	1.263140402	1.369884019	-12.99057998	-12.86823764	-12.69975258	3.328186
M10	2015	2015-07-21	M10 2015-07-21	202	437.6613386	0.473567965	4.489264649	275.3390658	36.631701	562.5160505	0.915444936	95.016289	0.3706955831775761	-7.042301042	0.813954105	0.920393713	1.021959979	-8.111245507	-7.962694754	-7.811635372	2.884786168
M10	2015	2015-07-22	M10 2015-07-22	203	393.155527	0.431462183	5.761115929	418.941682	33.71254483	550.52955239999994	0.632175306	113.2724727	0.29174676290370677	-4.74775477	0.797370663	0.915136836	1.056509788	-5.838997379	-5.662891606	-5.495938591	2.816320127
M10	2015	2015-07-23	M10 2015-07-23	204	361.7652324	0.401764647	5.751564762	361.6869159	31.24113223	594.6046932	0.663128762	99.00412485	0.20272105329939397	-4.021791414	0.351621867	0.465662596	0.550388852	-4.626887188	-4.48745401	-4.355716208	2.2743272
M10	2015	2015-07-24	M10 2015-07-24	205	380.0448006	0.419058468	5.161653917	317.565813	32.17844856	602.6758841	0.747096605	112.3434457	0.2649343482493027	-4.791358199	0.578004526	0.642846362	0.728179194	-5.517974648	-5.434204561	-5.327371812	2.404989279
M10	2015	2015-07-25	M10 2015-07-25	206	355.4661555	0.395805256	6.138835435	340.4144792	30.38413788	613.3553841	0.693939563	130.2893633	0.22876907897437518	-3.919343255	0.286200712	0.449040066	0.612181699	-4.56280801	-4.368383321	-4.176887458	2.117985194
M10	2015	2015-07-26	M10 2015-07-26	207	357.188005	0.397434253	5.721071869	341.0737118	30.43899066	631.7405242	0.762536876	87.5719008	0.17978648379554044	-3.993626608	0.47886023	0.545206567	0.617164457	-4.611966512	-4.538833175	-4.432674747	1.963983677
M10	2015	2015-07-27	M10 2015-07-27	208	608.4046735	0.635103759	5.103919792	93.83989004	47.52299877	572.0655523	1.912665965	87.45092077	1.0118655742272804	-13.70388614	1.177234284	1.384942705	1.628576898	-15.37768969	-15.08882885	-14.75458265	2.68680334
M10	2015	2015-07-29	M10 2015-07-29	210	386.8327976	0.425480414	6.816361339	248.2809268	31.68730898	659.5222664	1.029263815	77.84162788	0.21835478144739637	-4.227516717	0.79854145	0.890221142	0.977095423	-5.226834801	-5.117737859	-4.989735552	1.540245315
M10	2015	2015-07-31	M10 2015-07-31	212	449.6337462	0.484894746	6.686305881	223.2298447	34.40020695	665.8100107	1.513718475	66.41001998	0.3317726626684871	-6.29113199	0.715527505	0.804781729	0.907825315	-7.242136967	-7.095913719	-6.977218704	1.558529234
M10	2015	2015-08-01	M10 2015-08-01	213	426.7658728	0.46326005	5.654066405	72.69516685	35.62900559	705.3458639	1.525009826	37.02375816	0.21310995316522038	-7.28400796	0.417747607	0.458455879	0.519314128	-7.826138142	-7.742463839	-7.657046382	1.791137958
M10	2015	2015-08-02	M10 2015-08-02	214	385.4950784	0.424214833	5.315826488	150.4046141	33.05996632	717.2936271	1.247188639	62.7945666	0.1934719386246194	-5.570521799	0.820790208	0.889553115	0.939036506	-6.527645021	-6.460074914	-6.377139073	1.674923592
M10	2015	2015-08-03	M10 2015-08-03	215	413.5629311	0.450769093	4.973291173	193.170514	35.13152838	674.415139	1.273553517	69.82656858	0.25818388310775003	-6.691568645	1.104507587	1.20143848	1.297372674	-8.050707764	-7.893007125	-7.745734513	1.970343772
M10	2015	2015-08-04	M10 2015-08-04	216	358.2230308	0.398413463	6.547991256	452.7759149	30.30615953	729.6413881	1.065520185	135.8396057	0.24028340085909566	-3.745102391	1.05770379	1.162199469	1.283772257	-5.066418485	-4.90730186	-4.792916555	1.318054239
M10	2015	2015-08-05	M10 2015-08-05	217	371.1897459	0.410680933	7.434571048	202.9201863	31.17727632	748.4180688	1.212191262	207.1518317	0.3712566385076688	-3.530709445	1.313462021	1.425457749	1.552043371	-5.102596004	-4.956167194	-4.828440224	1.092250113
M10	2015	2015-08-06	M10 2015-08-06	218	345.3138006	0.386200379	7.033917375	172.9468335	28.38951452	797.6582758	1.163550619	133.6820378	0.20920937115267232	-3.157049477	1.348909871	1.439064784	1.548263024	-4.723491354	-4.596114261	-4.482850547	1.017483498
M10	2015	2015-08-07	M10 2015-08-07	219	349.8577946	0.390499333	8.238547601	313.1322586	28.58561714	815.6462045	1.238372309	300.1941811	0.40645631531168624	-2.691163846	1.449482865	1.58821316	1.711505634	-4.440212107	-4.279377006	-4.090647212	0.814929755
M10	2015	2015-08-08	M10 2015-08-08	220	315.8199056	0.358296978	6.981467476	152.7085574	28.9506609	870.0487126	1.089775589	125.4177114	0.14804033901044408	-2.681392494	1.213549576	1.264492896	1.340376773	-4.049289257	-3.94588539	-3.871887325	0.922687382
M10	2015	2015-08-09	M10 2015-08-09	221	302.9280405	0.346100322	6.433786637	229.2428292	25.89130302	845.389254	0.92807798	137.5674435	0.13702185014938112	-1.988980079	1.557751404	1.623518891	1.71628495	-3.737836975	-3.61249897	-3.50075505	0.80366903
M10	2015	2015-08-10	M10 2015-08-10	222	290.7268913	0.334557135	6.668608036	265.847035	25.91443408	891.2452753	0.908348328	186.3464079	0.14678916635923753	-1.979426158	0.750620032	0.86437422	0.980380666	-3.014106782	-2.843800378	-2.664419546	0.817180795
M10	2015	2015-08-11	M10 2015-08-11	223	321.5606014	0.3637281	7.793392982	190.1955952	28.6887666	894.6977911	1.174571824	280.3637634	0.29195065538807213	-2.30525439	1.703534217	1.83707203	1.977402981	-4.317347205	-4.142326421	-3.990827419	0.735987684
M10	2015	2015-08-12	M10 2015-08-12	224	302.2672647	0.345475179	7.939565012	246.3800997	26.8070703	824.5041654	0.890174676	219.1812595	0.19220844577744464	-1.992331609	0.506646514	0.608142581	0.729654823	-2.770838405	-2.600474189	-2.463734685	0.83930084
M10	2015	2015-08-13	M10 2015-08-13	225	254.9917037	0.30074901	5.983362357	188.9238719	22.22730214	890.7931727	0.629021451	122.6641017	0.06715858113947212	-1.826805624	0.359903395	0.398301513	0.492014454	-2.348882756	-2.225107138	-2.149147859	1.08907591
M10	2015	2015-08-14	M10 2015-08-14	226	249.2611875	0.295327519	6.319802952	304.7575036	22.1512654	902.215597	0.59438494	158.1204191	0.07365460847929316	-1.58418522	0.578584193	0.633215273	0.687238988	-2.278618397	-2.217400493	-2.132475726	0.999469229
M10	2015	2015-08-15	M10 2015-08-15	227	254.0174561	0.2998273	6.856995446	392.5223503	22.59501413	900.5027344	0.623573432	215.0828922	0.10020863558858731	-1.630453933	0.081773258	0.144249739	0.207523476	-1.867122498	-1.774703672	-1.687936695	0.980510384
M10	2015	2015-08-16	M10 2015-08-16	228	264.2045414	0.30946503400000003	7.832252054	417.3359262	24.43720825	902.7138927	0.700647844	187.1100824	0.10394250421142995	-1.676033252	0.114328992	0.176210444	0.254205276	-1.948720115	-1.852243696	-1.759880307	0.897044749
M10	2015	2015-08-17	M10 2015-08-17	229	248.3561013	0.294471241	8.252301327	409.226039	21.74849974	973.243203	0.658977928	236.1720238	0.09817324657625906	-1.365412421	0.679029307	0.855029307	1.055029307	-1.563828332	-1.450915351	-1.355677454	0.777005778
M10	2015	2015-08-18	M10 2015-08-18	230	249.3665763	0.295427224	8.705800107	403.7081342	22.03817205	1017.364635	0.715692264	276.410872	0.11314498723076659	-1.104239274	0.32047307	0.49647307	0.69647307	-1.629882011	-1.600712344	-1.563371179	0.578586284
M10	2015	2015-08-19	M10 2015-08-19	231	244.2414469	0.290578474	8.87361219	395.7503159	21.64138204	1042.480917	0.699637127	266.4115101	0.10093506836222178	-0.973367333	0.365946	0.541946	0.741946	-1.532496719	-1.515313333	-1.450086511	0.521717238
M10	2015	2015-08-20	M10 2015-08-20	232	242.3585203	0.288797086	8.79975878	393.4890816	22.68741386	1068.602387	0.707050137	261.8760829	0.09685462228706633	-1.181596892	0.063657	0.239657	0.439657	-1.438175089	-1.421253892	-1.368020543	0.626686583
M10	2015	2015-08-21	M10 2015-08-21	233	239.1723053	0.285782692	9.069157345	383.5939276	21.71127314	1083.555209	0.692158314	296.1181903	0.10103897410915234	-0.994702949	0.219697	0.395697	0.595697	-1.433144583	-1.390399949	-1.367453646	0.538913711
M10	2015	2015-08-22	M10 2015-08-22	234	234.3819052	0.28125062	9.303743333	354.3584314	22.5688324	1083.850523	0.646144209	295.3111794	0.09302601017857308	-0.965150081	0.22084	0.39684	0.59684	-1.380570664	-1.361990081	-1.322064357	0.560140098
M10	2015	2015-08-23	M10 2015-08-23	235	227.1481015	0.274406908	9.250003702	268.2375463	21.32615047	1100.199085	0.600866762	316.6955426	0.08615100778880522	-1.353896277	0.104701855	0.132133195	0.156422365	-1.514404145	-1.486029473	-1.442344958	0.844964534
M10	2015	2015-08-24	M10 2015-08-24	236	241.1336748	0.287638292	9.909992393	318.4453606	20.65507628	1114.426428	0.738976608	326.5674753	0.11262306216888204	-1.361886851	0.169763268	0.225905198	0.240155205	-1.626100794	-1.587792049	-1.537811804	0.69110113
M10	2015	2015-08-25	M10 2015-08-25	237	245.6300642	0.291892208	9.571923798	285.4866303	23.34509	1123.283536	0.793505284	271.4423106	0.10420400198052493	-1.435737028	0.254761965	0.310858225	0.358032631	-1.804204995	-1.746595254	-1.685656887	0.678510146
M10	2015	2015-08-26	M10 2015-08-26	238	244.6061161	0.290923478	9.580488929	236.01082829999999	23.16484031	1095.499623	0.760558724	319.6672844	0.11683311506129425	-1.474782786	0.086453575	0.123650244	0.176171225	-1.667148856	-1.59843303	-1.544894071	0.727154298
M10	2015	2015-08-27	M10 2015-08-27	239	253.4542846	0.299294498	9.180070548	56.48923457	22.0548818	1068.325152	0.816178847	222.9045997	0.10037186345841037	-1.81859812	0.230304257	0.283393606	0.335125859	-2.170477684	-2.101991726	-2.038346232	0.835569676
M10	2015	2015-08-28	M10 2015-08-28	240	308.6456825	0.351509633	8.599462696	60.25169688	26.93225195	961.0132454	1.163365766	273.1756599	0.24619791987626577	-2.937452757	0.381878856	0.419197058	0.448632961	-3.414422975	-3.356649815	-3.283946956	0.946860237
M10	2015	2015-08-29	M10 2015-08-29	241	318.7016307	0.361023302	7.547802077	141.3889812	26.86815321	809.3025748	0.952802799	191.6571868	0.20841581806062554	-3.023927892	0.219149251	0.257131857	0.311421738	-3.377543967	-3.281059749	-3.194306933	1.190144446
M10	2015	2015-08-30	M10 2015-08-30	242	266.5868673	0.311718891	7.039699571	135.4929929	26.60390756	867.9789093	0.675709715	139.4460028	0.08636420476754823	-2.1678284	0.381722297	0.43273527	0.445691815	-2.626912217	-2.600563669	-2.558791025	1.203084153
M10	2015	2015-08-31	M10 2015-08-31	243	226.3954099	0.273694806	6.519875607	93.68118146	19.47615491	921.2915531	0.459007121	117.1362248	0.04067461088265328	-1.267792504	0.239168675	0.271393943	0.308765189	-1.573989588	-1.539186446	-1.520680692	1.03576212
M10	2015	2015-09-01	M10 2015-09-01	244	197.1365439	0.24601376	5.406458107	237.4573496	15.374694	915.5791924	0.266745793	134.4594717	0.023733544671934365	-0.820198035	0.094775537000000007	0.105081013	0.138321894	-0.965331552	-0.925279049	-0.875064652	1.153061347
M10	2015	2015-09-02	M10 2015-09-02	245	217.0717942	0.264873977	5.502613369	275.9044348	21.45840438	961.5289599	0.420851558	179.9857434	0.04719513430264514	-1.608407817	0.128055711	0.175770278	0.214919121	-1.841972555	-1.784178095	-1.729857004	1.433172624
M10	2015	2015-09-03	M10 2015-09-03	246	235.256752	0.28207829	4.851858512	146.9759368	22.05837966	990.5090792	0.585924208	141.9564191	0.054373900776695856	-1.923795463	0.399684513	0.429293596	0.468689513	-2.399953025	-2.353089059	-2.291799362	1.231257028
M10	2015	2015-09-04	M10 2015-09-04	247	241.942953	0.288403929	4.825316732	139.0043575	22.08697805	1003.449506	0.653635837	176.0144553	0.07114938678079069	-2.013429562	0.367054518	0.430979807	0.456599167	-2.51839727	-2.444409369	-2.360538773	1.155132634
M10	2015	2015-09-05	M10 2015-09-05	248	266.2707009	0.311419774	4.465196446	44.98755402	23.22567415	953.5830892	0.780899474	236.9573513	0.13132770603160282	-3.077129954	0.309500042	0.365371646	0.398140109	-3.531486368	-3.4425016	-3.398234579	1.477685376
M10	2015	2015-09-06	M10 2015-09-06	249	265.7865711	0.310961751	4.454654893	151.669605	22.7068339	857.0831909	0.670789886	114.4114144	0.07578614492593126	-2.532466176	0.346349918	0.377356333	0.392984847	-2.962251597	-2.909822508	-2.834649458	1.415756014
M10	2015	2015-09-07	M10 2015-09-07	250	243.7231855	0.29008816	3.809216375	129.9107032	21.94311486	941.5684522	0.204547365	18.1565371	NA	-1.987105223	0.193960959	0.223285371	0.238549663	-2.229881765	-2.210390594	-2.175747988	3.642992214
M17	2015	2015-08-13	M17 2015-08-13	225	8.755819182	0.295514559	6.350436952	188.9238719	7.131968903	2108.240097	0.682087964	562.300204	0.16413197331512985	-1.755992291	0.367780129	0.403553781	0.426313019	-2.199348051	-2.159546073	-2.123921823	0.965413764
M17	2015	2015-08-14	M17 2015-08-14	226	8.856244488	0.2976993	6.153621738	304.7575036	7.735130092	2174.789167	0.717131023	540.2665781	0.16364600087330483	-1.737935247	0.495493546	0.495493546	0.506129112	-2.263694103	-2.233428794	-2.233428794	0.908795878
M17	2015	2015-08-15	M17 2015-08-15	227	10.0072099	0.322738431	6.216170893	392.5223503	6.885212547	2225.251438	0.880413849	477.6577176	0.17515619888917533	-2.141822048	0.40528538	0.434291369	0.444514337	-2.594199553	-2.576113416	-2.528908954	0.912279229
M17	2015	2015-08-16	M17 2015-08-16	228	10.5017977	0.333498138	6.46799881	417.3359262	8.050536069	2349.160104	1.012399635	469.4844425	0.18224960174202243	-2.05854432	0.400348247	0.400348247	0.400872336	-2.46934644	-2.458892567	-2.458892567	0.762499406
M17	2015	2015-08-17	M17 2015-08-17	229	9.903581613	0.320484009	6.68062406	409.226039	8.170051503	2440.657674	0.968107224	484.3177431	0.17410610510634075	-1.999087538	0.397947624	0.407679902	0.413879958	-2.434255071	-2.40676744	-2.40676744	0.77435413
M17	2015	2015-08-18	M17 2015-08-18	230	10.47437703	0.332901603	6.926805524	403.7081342	8.059310551	2505.412672	1.082722491	483.7098109	0.18294151099329814	-2.155396546	0.426852514	0.459442073	0.482125106	-2.636003505	-2.614838619	-2.579664207	0.746519733
M17	2015	2015-08-19	M17 2015-08-19	231	9.755697439	0.317266803	7.043490935	395.7503159	9.70750968	2560.799857	1.002790733	489.3953262	0.17212923406703046	-2.006724795	0.406240671	0.408359886	0.439704387	-2.464572735	-2.415084681	-2.406409994	0.750427555
M17	2015	2015-08-20	M17 2015-08-20	232	9.939165998	0.321258144	6.913016833	393.4890816	7.174452953	2591.701375	1.043186159	488.49282470000003	0.1750524695136967	-1.963761053	0.402799437	0.410244334	0.442633583	-2.408568102	-2.374005387	-2.357492279	0.705924239
M17	2015	2015-08-23	M17 2015-08-23	235	7.925308536	0.277446885	7.193903214	268.2375463	8.761762991	2739.121712	0.802157135	699.3361403	0.16372925706349722	-1.647169047	0.391669132	0.414349851	0.436154034	-2.088649473	-2.061518898	-2.030659138	0.770034156
M17	2015	2015-08-24	M17 2015-08-24	236	9.30774823	0.30752171700000003	7.416240714	318.4453606	10.43945372	2803.559834	1.032213206	631.7010958	0.18136378616622556	-1.835922159	0.346183501	0.380560544	0.394710389	-2.236407357	-2.216482703	-2.170740377	0.666985082
M17	2015	2015-08-25	M17 2015-08-25	237	9.838701631	0.319072551	7.224425839	285.4866303	9.794465237	2836.402367	1.137649633	546.1138631	0.18041558946171238	-1.970408459	0.325963568	0.358743119	0.368930584	-2.356178166	-2.329151578	-2.285663134	0.649499767
M17	2015	2015-08-26	M17 2015-08-26	238	9.486568554	0.311411934	7.368460988	236.01082829999999	9.230710602	2796.071701	1.062565255	724.0344099	0.16459988183493057	-1.983350396	0.213134256	0.231051754	0.265899339	-2.234354926	-2.21440215	-2.193967725	0.699963033
M17	2015	2015-08-27	M17 2015-08-27	239	9.96869596	0.321900564	7.154528369	56.48923457	8.537300219	2862.967824	1.182889325	526.9703676	0.14531470955799597	-2.581011069	0.222096787	0.228307128	0.250824962	-2.858716045	-2.809318197	-2.784936289	0.818233059
M17	2015	2015-08-29	M17 2015-08-29	241	9.495513477	0.311606529	6.89488897	141.3889812	8.327384691	2719.735992	1.037301992	484.3825846	0.13598466671911452	-2.000869996	0.264229907	0.277941694	0.291881455	-2.3073869	-2.278811689	-2.270963522	0.723344073
M17	2015	2015-08-30	M17 2015-08-30	242	8.655550118	0.293333214	6.400620911	135.4929929	5.133131735	2685.756369	0.889650162	511.6291683	0.1577714627582138	-1.778051378	0.354628012	0.374177329	0.384144351	-2.174587277	-2.152228707	-2.120564153	0.749473551
M17	2015	2015-08-31	M17 2015-08-31	243	6.412913574	0.244544892	6.114759935	93.68118146	6.29492859	2717.92127	0.611514734	499.0048264	0.11764275407504299	-1.118073253	0.20893059	0.225295713	0.225295713	-1.352508669	-1.343368966	-1.33676697	0.685637559
M17	2015	2015-09-01	M17 2015-09-01	244	4.167074045	0.195686889	5.411170494	237.4573496	3.29455292	2628.575541	0.332352441	533.7683752	0.10912144742887482	-0.707257314	0.151900812	0.155367465	0.168836854	-0.88315939	-0.862624778	-0.853034012	0.798012772
M17	2015	2015-09-03	M17 2015-09-03	246	6.620677948	0.249064785	4.958683256	146.9759368	5.971991976	2658.3399	0.611473174	503.5345311	0.1332766324963866	-1.339937666	0.274525737	0.297613994	0.297613994	-1.63755166	-1.63755166	-1.614107887	0.821747619
M17	2015	2015-09-04	M17 2015-09-04	247	7.80773554	0.274889097	5.009778988	139.0043575	7.037048938	2695.939639	0.778527612	492.4268183	0.12611470598858934	-1.66186736	0.252165652	0.269907023	0.288647829	-1.946396163	-1.931774383	-1.887159701	0.800485751
M17	2015	2015-09-06	M17 2015-09-06	249	4.206564509	0.196546002	4.815398952	151.669605	5.70388255	2684.494733	0.350311987	439.293477	0.10697696710590633	-0.7655905	0.094155595	0.099336349	0.110066507	-0.889842964	-0.864926848	-0.86450862	0.819544999
