# Supplementary material for: Stream metabolism controls diel patterns and evasion of CO2 in Arctic streams
Source: Glob Chang Biol. 2019 Nov 29;26(3):1400–13. doi: 10.1111/gcb.14895 (PMC7078971; doi:10.1111/gcb.14895)
Supplement: Supplementary file 3 [file GCB-26-1400-s003.R]

#### R SCRIPT TO REPRODUCE THE RESULTS IN THE PUBLICATION: 
#### Stream metabolism drives diel patterns and evasion of CO2 in Arctic streams

#### In review in Global Change Biology
#### AUTHORS:  Gerard Rocher-Ros, Ryan Sponseller, Ann-Kristin Bergstrom, Maria Myrstener, Reiner Giesler
#### Author of the script and contact email: Gerard Rocher-Ros (g.rocher.ros@gmail.com)
#### Last edit: 2019-08-24
####
#### Before running the script, download the dataset, found in the supplementary materials:
####
####
#### The script produces the  figures of the daily data in the manuscript. For the sub-daily data contact the corresponding author.
#### The final layouts of figures and pannels were prepared using Adobe Illustrator
####################################################################################
#### Load  and install packages ####
#List of all packages needed
package_list <- c('tidyverse',  'lubridate', 'ggpubr')

# Check if there are any packacges missing
packages_missing <- setdiff(package_list, rownames(installed.packages()))

#If we find a package missing, install them
if(length(packages_missing) >= 1) install.packages(packages_missing) 

#Now load all the packages
lapply(package_list, require, character.only = TRUE)

#Set the working directory, you need to change this for the folder where you have the files
setwd("C:/Users/gero0008/Dropbox/PhD/PROJECTS/Miellajokka/METABOLISM-CO2/Manuscript III")


# General theme for ggplot
theme_set(theme_classic())


#### Read file, make site as factors and set the colors ####
site.order <- c('M17','M16','M6','M9','M10','M1') #site order by stream size

metdat <- read_csv("miella_met_co2.csv") %>% 
  mutate(Site=factor(Site, levels= site.order)) %>% 
  arrange()

#color blind colors from: http://www.cookbook-r.com/Graphs/Colors_(ggplot2)/
colors_7 <- c("goldenrod2", "darkorange2", "chartreuse4", "mediumorchid4", "dodgerblue4", "firebrick2")

#### General info of variables used and units ####
## Units of variables:
# Discharge: Liters second-1
# Depth: meters
# Temperature: degrees Celsius
# Photosynthetic active radiation (PAR): umol photons meters-2 day-1
# K600: day-1
# pCO2: microatmospheres or ppm
# CO2 evasion (FCO2): grams C meters-2 day-1
# diel change in pCO2: ppm
# diel change in CO2 evasion (dielflux): grams C meters-2 day-1
# NEP, GPP and ER: grams O2 meters-2 day-1

## Conversion factor:
## We assumed that for each mol of O2 produced/consumed it was consumed/produced 1 mol of CO2, thus
## converting from g O2 to g C we used a conversion factor of 0.375:
## g O2   1 mol O2   1 mol C    12 g C
## ---- X -------- X -------- X ------- = 0.375
## m2 d   32 g O2    1 mol O2   1 mol C

#### Figure 1 is the map, made in ArcGIS 9.1

####Figure 2:  Diel change in pCO2 vs K
metdat %>% 
  group_by(Site) %>% 
  summarise( mean.k600=mean(K600.d), min.k600= quantile(K600.d,.05), max.k600= quantile(K600.d,.95),
             mean.r= mean(range.pco2.ppm), min.r= quantile(range.pco2.ppm,.05), max.r= quantile(range.pco2.ppm,.95) ) %>% 
  ggplot()+
    geom_pointrange(  aes(x= mean.k600, y=mean.r, ymin=min.r, ymax=max.r, color=Site), size=1.5 )+
    geom_segment(aes(x=min.k600, y=mean.r, yend=mean.r, xend=max.k600, color=Site), size=1.5)+
    scale_color_manual(values=colors_7)+  
    labs(y=expression(paste("Diel change in  ", italic(p),CO[2], " (ppm)")),x=expression(paste(K[600], " ( ", d^-1,")")))+
    scale_y_continuous(limits=c(-5,900), breaks = seq(0, 800, by = 200))+
    theme( legend.text = element_text(size=14),  legend.title = element_text(size=17, face="bold"),
           axis.text = element_text(size=14), axis.title = element_text(size=14)) #export as 10x5 inch pdf


#### Figure 3: GPP vs diel CO2 evasion ####

metdat %>% 
  mutate(GPP.mmol= GPP.50/32*1000, diel.co2.mmol= dielflux/12*1000) %>% #convert o2 and co2 into mmol
    ggplot(aes(GPP.mmol, diel.co2.mmol, group= Year, color=as.factor(Year)))+
      geom_point(size=3, alpha=.8)+
      geom_abline(slope=1)+
      facet_wrap(~Site)+
      scale_color_manual(values=c("grey5", "grey50"), name="Year")+
      labs(x=expression(GPP~(mmol~O[2]~m^-2~d^-1)), y=expression(Diel~change~'in'~CO[2]~evasion~(mmol~C~m^-2~d^-1))) +
      scale_x_continuous(limits = c(0,100))+
      scale_y_continuous(limits = c(0,100))+
      geom_smooth(method="lm",color="gray8")+
      stat_cor(aes(label = paste(..rr.label.., ..p.label.., sep = "~`,`~")),label.y.npc = 0.8)+ #put R2 and label
      stat_regline_equation( label.y.npc = 1)

#this is to make the figures for publication, R2 and p value is added later
metdat %>% 
  filter(Site == "M17") %>% 
  mutate(GPP.mmol= GPP.50/32*1000, diel.co2.mmol= dielflux/12*1000) %>% #convert o2 and co2 into mmol
    ggplot(aes(GPP.mmol, diel.co2.mmol, group=Year, color=ifelse(Year == 2016,  "grey5", "grey50")))+
      geom_point(size=5, alpha=.8)+
      geom_abline(slope=1)+
      geom_smooth(method="lm")+
      #stat_regline_equation( label.y.npc = 0.9899, label.x.npc = 0.2)+ #I will add the eq and R2 by hand in inllustrator
      #stat_cor(aes(label = ..rr.label..), label.y.npc = 1, label.x.npc = 0.47)+ #put R2 and label
      scale_colour_identity()+
      labs(x=expression(GPP~(mmol~O[2]~m^-2~d^-1)), y=expression(Delta~CO[2]~evasion~(mmol~C~m^-2~d^-1))) +
      scale_x_continuous(limits = c(0,100))+
      scale_y_continuous(limits = c(0,100))+
      theme(axis.text = element_text(size=14), axis.title = element_text(size=14)) 
     #export as 5x4 inch
  


#### Figure 4b: Daily NEP vs FCO2 ####
metdat %>% 
  ggplot(aes(x=-NEP*0.375, y= FCO2.gC.d , color=Site))+
    geom_point(size=5, alpha=.6)+
    #geom_smooth(data=met16, aes(x= -NEP*0.375, y=FCO2_gC_d, color=Site), se=F, method="lm", alpha=.8)+
    scale_color_manual(values=colors_7)+
    geom_abline(slope=1, intercept=0, linetype=2)+
    labs(x= expression(-NEP~(g~C~m^-2~d^-1) ),y=expression(CO[2]~evasion~(g~C~m^-2~d^-1)))+
    theme(axis.text = element_text(size=14), axis.title = element_text(size=14))+
    guides(color=guide_legend(override.aes = list( alpha=.9)))


#### Figure 4c: Boxplots of CO2 evasion from NEP per site ####
metdat %>% 
  ggplot()+
    geom_boxplot(alpha=.8, aes(x= Site, y=fNEP*100, fill=Site))+
    scale_fill_manual(values=colors_7)+
    scale_color_manual(values=colors_7)+
    geom_hline(aes(yintercept=100), linetype=2)+
    scale_x_discrete(drop = T)+
    scale_y_continuous(limits = c(0, 300), expand=c(0,0))+
    labs(y=expression("%"~CO[2]~evasion~from~NEP), x="")+ 
    theme(axis.text = element_text(size=14), axis.title = element_text(size=14))


#### Supplementary figures #### 

#### GPP vs ER
metdat %>% 
  ggplot( aes(x= GPP.50, y=-ER.50, color=Site))+
  geom_point(alpha=.7,size=4)+
  scale_color_manual(values=colors_7)+ 
  facet_wrap("Site")+
  labs(y=expression(-ER~(g~O[2]~m^-2~d^-1)),x=expression(GPP~(g~O[2]~m^-2~d^-1)))+
  stat_cor( aes(label = paste(..rr.label.., ..p.label.., sep = "~`,`~")),
            label.y = 16, color="black") +
  stat_regline_equation( label.y = 18,  color="black")+
  geom_smooth(color="gray20", method="lm")+
  theme(legend.position = "none" ,strip.text.x = element_text(size=14),
        axis.text = element_text(size=12), title = element_text(size=13))

#### Discharge vs ER
metdat %>% 
  ggplot( aes(x= discharge.l.s, y=-ER.50, color=Site))+
  geom_point(alpha=.7,size=4)+
  scale_color_manual(values=colors_7)+ 
  facet_wrap("Site", scales="free_x")+
  labs(y=expression(-ER~(g~O[2]~m^-2~d^-1)),x=expression(Discharge~(L~s^-1)))+
  stat_cor( aes(label = paste(..rr.label.., ..p.label.., sep = "~`,`~")),
            label.y = 13, color="black") +
  stat_regline_equation( label.y = 15,  color="black")+
  geom_smooth(color="gray20", method="lm")+
  theme(legend.position = "none" ,strip.text.x = element_text(size=14),
        axis.text = element_text(size=12), title = element_text(size=13))

#### Discharge vs GPP
metdat %>% 
  ggplot( aes(x= discharge.l.s, y=GPP.50, color=Site))+
    geom_point(alpha=.7,size=4)+
    scale_color_manual(values=colors_7)+ 
    facet_wrap("Site", scales="free_x")+
    labs(y=expression(GPP~(g~O[2]~m^-2~d^-1)),x=expression(Discharge~(L~s^-1)))+
    stat_cor( aes(label = paste(..rr.label.., ..p.label.., sep = "~`,`~")),
              label.y = 2.6, color="black") +
    stat_regline_equation( label.y = 3,  color="black")+
    geom_smooth(color="gray20", method="lm")+
    theme(legend.position = "none" ,strip.text.x = element_text(size=14),
          axis.text = element_text(size=12), title = element_text(size=13))

#### K600 vs ER 
metdat %>% 
  ggplot( aes(x= K600.d, y=-ER.50, color=Site))+
    geom_point(alpha=.7,size=4)+
    scale_color_manual(values=colors_7)+ 
    facet_wrap("Site", scales="free_x")+
    labs(y=expression(-ER~(g~O[2]~m^-2~d^-1)),x=expression(K[600]~(d^-1)))+
    stat_cor( aes(label = paste(..rr.label.., ..p.label.., sep = "~`,`~")),
              label.y = 13, color="black") +
    stat_regline_equation( label.y = 15,  color="black")+
    geom_smooth(color="gray20", method="lm")+
    theme(legend.position = "none" ,strip.text.x = element_text(size=14),
          axis.text = element_text(size=12), title = element_text(size=13))


#### Sumary stats ####

site.order.id <- c("M1", "M6", "M9", "M10", "M16", "M17")

#mean values
metdat %>% group_by(Site) %>% 
  summarise(n=n(), NEP=mean(NEP*0.375), GPP=mean(GPP.50*0.375), ER=mean(ER.50*0.375), K600=mean(K600.d),
            co2m=mean(FCO2.gC.d), co2sd=sd(FCO2.gC.d) ) %>% 
  arrange(factor(Site, levels= site.order.id))

#sd values
metdat %>% group_by(Site) %>% 
  summarise( NEP=sd(NEP*0.375), GPP=sd(GPP.50*0.375), ER=sd(ER.50*0.375), k600=sd(K600.d), fNEPmean=median(fNEP*100) ) %>% 
  arrange(factor(Site, levels= site.order.id))

#CVs
metdat %>% group_by(Site) %>% 
  summarise( cvNEP=sd(NEP*0.375)/mean(NEP*0.375)*100, cvGPP=sd(GPP.50*0.375)/mean(GPP.50*0.375)*100, 
            cvER=sd(ER.50*0.375)/mean(ER.50*0.375)*100) %>% 
  arrange(factor(Site, levels= site.order.id))

#quantiles
metdat %>% group_by(Site) %>% 
  summarise( NEP=quantile(NEP*0.375,.05), GPP=quantile(GPP.50*0.375,.05), ER=quantile(ER.50*0.375,.05), co2sd=quantile(FCO2.gC.d, .05)) %>% 
  arrange(factor(Site, levels= site.order.id)) 

metdat %>% group_by(Site) %>% 
  summarise( NEP=quantile(NEP*0.375,.95), GPP=quantile(GPP.50*0.375,.95), ER=quantile(ER.50*0.375,.95), co2sd=quantile(FCO2.gC.d, .95)) %>% 
               arrange(factor(Site, levels= site.order.id)) 

#metabolism values for the spatial sampling dates
metdat  %>% filter(Date >= as.Date("2016-07-11") & Date <= as.Date("2016-07-20")) %>% 
  summarise(n=n(), NEP=mean(NEP*0.375), GPP=mean(GPP.50*.375), ER=mean(ER.50*0.375),
            co2m=mean(FCO2.gC.d), co2sd=sd(FCO2.gC.d) ) 
